# Supplementary material for: Early Microglia Activation Precedes Photoreceptor Degeneration in a Mouse Model of CNGB1-Linked Retinitis Pigmentosa
Source: Front Immunol. 2018 Jan 5;8:1930. doi: 10.3389/fimmu.2017.01930 (PMC5760536; doi:10.3389/fimmu.2017.01930)
Supplement: Supplementary file 1 [file table_1.xlsx]

## Sheet: P12
Probe Set ID	E8R_024a01_(Mouse430_2)	E8R_024a02_(Mouse430_2)	E8R_024a03_(Mouse430_2)	E8R_024b01_(Mouse430_2)	E8R_024b02_(Mouse430_2)	E8R_024b03_(Mouse430_2)	E8R_024c01_(Mouse430_2)	E8R_024c02_(Mouse430_2)	E8R_024c03_(Mouse430_2)	E8R_024d01_(Mouse430_2)	E8R_024d02_(Mouse430_2)	E8R_024d03_(Mouse430_2)	E8R_024e01_(Mouse430_2)	E8R_024e02_(Mouse430_2)	E8R_024e03_(Mouse430_2)	E8R_024f01_(Mouse430_2)	E8R_024f02_(Mouse430_2)	E8R_024f03_(Mouse430_2)	Gene Title	Gene Symbol	pvalue([B1KOP12] Vs [wtP12])	FC
1447360_at	3.26671	3.23347	3.18625	7.16569	4.58198	6.59109	6.21831	5.14389	5.19181	4.48518	4.23259	7.24483	5.31656	5.69625	5.53719	6.20977	4.56915	4.63883	TSC22 domain family, member 1	Tsc22d1	0.00286024	4.88783
1450154_at	4.89749	4.55603	4.57246	6.64182	6.96113	7.49651	6.76161	5.64774	6.70287	7.67851	6.76023	8.1833	7.53717	7.10747	6.34676	8.61512	8.5368	7.7357	folate hydrolase	Folh1	0.0110049	3.2387
1447745_at	3.73151	4.41258	4.72662	7.0825	7.02555	6.75175	5.82827	5.47103	6.18092	7.23129	7.4945	7.12475	7.00558	6.57658	4.2217	7.76261	8.23519	7.64415	aquaporin 4	Aqp4	0.012743	2.90089
1428692_at	7.6505	7.43818	7.60081	7.83115	8.07934	7.73699	9.58422	8.83642	8.71575	9.08782	8.01496	9.199	9.65262	9.72974	9.53262	9.67316	9.79027	8.88615	HD domain containing 3	Hddc3	0.00604096	2.79394
1450378_at	2.74998	3.66868	3.68169	5.23035	5.45709	4.73275	4.585	4.37677	5.23557	6.80066	5.84772	5.17429	5.15484	5.14996	2.65794	6.00443	7.25707	6.76398	TAP binding protein	Tapbp	0.0274594	2.57695
1421541_a_at	3.06391	3.60208	2.98962	3.01679	4.05221	2.98042	4.5529	4.09233	4.78261	3.18645	3.01151	3.04456	4.36952	4.59709	4.49837	3.22743	3.107	2.97484	myocyte enhancer factor 2B	Mef2b	0.0109053	2.39066
1418264_at	3.76858	3.19573	4.00481	2.89308	2.80464	2.83106	4.99587	5.04378	4.64043	2.48344	2.49797	2.95934	4.24011	4.15892	4.04989	2.97886	2.72868	2.85977	centromere protein K	Cenpk	0.010411	2.35706
1455623_at	3.62491	3.14277	3.00112	5.18555	6.11856	5.96831	4.62158	4.3666	4.44687	6.62685	6.31111	5.23527	4.58051	4.23202	4.48291	5.16803	6.56427	4.83332	major facilitator superfamily domain containing 4	Mfsd4	0.00385293	2.33284
1422903_at	6.41359	5.91332	6.99309	5.10521	5.91004	3.9689	7.73317	7.84613	7.28804	7.49032	7.96359	7.14093	5.95113	7.33858	4.79449	8.39775	7.61577	7.67069	lymphocyte antigen 86	Ly86	0.0292014	2.26961
1457791_at	6.18339	6.20583	6.71613	6.10232	6.37148	6.97141	7.46365	7.70546	7.40909	7.54253	7.34425	7.35057	7.29547	7.27648	8.18301	7.31749	7.04261	6.80505	RIKEN cDNA B830008H07 gene	B830008H07Rik	0.00414033	2.23089
1416770_at	9.34984	9.64894	9.6866	10.5649	9.74716	10.2533	10.6395	10.4513	11.0519	10.9519	10.7924	10.1586	8.36526	8.46194	7.77205	7.28723	9.84151	8.49283	serine/threonine kinase 25 (yeast)	Stk25	0.00509069	2.22291
1457061_at	5.59139	5.79444	5.77161	7.31039	6.62139	6.28317	7.00722	6.62352	6.92936	6.51494	6.54082	6.43369	5.19156	5.75891	6.39658	6.36544	6.44407	6.85572	glucocorticoid induced transcript 1	Glcci1	0.00105407	2.195
1431074_a_at	5.57018	5.52068	5.78486	5.85774	5.0048	5.85963	6.63896	6.24951	7.35963	5.39201	5.79762	4.39709	5.27981	4.49615	5.23811	4.39987	5.36619	5.73238	phosphatidylinositol transfer protein, cytoplasmic 1	Pitpnc1	0.0284575	2.1797
1419411_at	3.47844	3.57638	4.08486	8.13164	8.61453	7.84965	4.6593	4.43355	5.3894	8.48978	8.45302	7.56971	6.68774	5.1724	4.79256	6.91277	7.68607	6.88697	tachykinin 2	Tac2	0.0317862	2.16473
1443901_at	3.10434	3.12943	4.19246	3.23003	3.72651	3.66534	4.42939	4.65428	4.67853	3.61257	3.77821	3.38786	3.66099	3.4755	3.59233	3.814	3.54131	3.97645			0.0388662	2.16144
1422342_at	2.5652	3.30206	3.14113	4.59067	5.50845	4.69182	3.59869	4.27473	4.44919	5.88005	5.36699	4.94513	5.05354	4.63645	4.56022	4.88169	6.04987	5.89754	neuromedin B receptor	Nmbr	0.0321092	2.1506
1450765_a_at	10.9824	11.2825	11.3319	12.8056	12.1474	12.3645	12.2344	12.1244	12.5506	12.3754	12.8502	11.9673	11.1254	11.7068	9.88926	11.6132	11.4584	11.4456	phosphodiesterase 6H, cGMP-specific, cone, gamma	Pde6h	0.00277832	2.14974
1429258_at	5.2448	5.62695	5.71598	5.68636	5.75475	6.8125	6.59363	6.89849	6.38452	7.12949	6.96134	6.38465	3.73316	3.25778	3.99061	3.15258	5.71755	4.09867	RIKEN cDNA 1110025D03 gene	1110025D03Rik	0.0061816	2.13806
1451776_s_at	9.99218	9.2383	9.22382	8.94978	9.44252	9.74028	10.3751	10.9516	10.3885	10.374	10.2717	9.47818	9.45655	9.68469	8.71415	8.37005	8.99775	8.96968	homeobox only domain	Hod	0.0265543	2.12429
1443985_at	5.43493	5.73236	5.35705	4.8102	5.46856	5.87043	6.74951	6.55086	6.47113	5.62217	5.5895	5.81878	5.98106	6.32268	6.61097	5.56832	5.68236	5.50081	zinc finger protein 719	Zfp719	0.00155535	2.11753
1417960_at	3.358	3.40183	3.08026	6.9402	6.38309	6.47372	4.32737	4.41078	4.34009	6.38852	6.30146	6.17804	4.43923	4.11115	4.18014	6.21858	6.14151	6.41497	cytoplasmic polyadenylation element binding protein 1	Cpeb1	0.000486047	2.11313
1441978_at	4.76161	5.34724	5.69926	6.20467	7.3361	7.18403	6.73052	6.16706	6.11166	7.83487	7.29535	6.38363	6.96848	5.68328	6.26377	6.0935	6.00949	5.66928	aquaporin 6	Aqp6	0.0341131	2.09514
1453009_at	6.99565	6.67466	6.37278	6.48203	6.77809	5.84914	7.91546	7.57491	7.71762	5.96961	6.57371	5.82779	7.5406	6.90204	8.14994	4.31532	5.20374	5.1715	carboxypeptidase M	Cpm	0.00678099	2.07767
1431035_at	5.35482	5.32808	6.26083	5.85479	5.55493	5.15568	6.61152	6.67134	6.72324	6.38433	5.80529	5.19789	8.12834	8.74997	6.39501	6.3633	7.50827	6.64686	dishevelled associated activator of morphogenesis 1	Daam1	0.0296114	2.02903
1450766_at	11.0406	11.4176	11.4948	12.7325	12.1986	12.2337	12.2556	12.0939	12.6112	12.155	12.7706	11.9251	11.1091	11.6976	9.90062	11.6588	11.4532	11.5729	phosphodiesterase 6H, cGMP-specific, cone, gamma	Pde6h	0.00844116	2.00361
1431724_a_at	4.65184	4.2624	4.94564	3.60456	4.79716	3.55488	5.55976	5.79833	5.4694	5.23269	4.94685	4.83966	5.94193	6.21349	5.15536	5.82475	6.43477	6.15216	purinergic receptor P2Y, G-protein coupled 12	P2ry12	0.0110008	1.98509
1457323_at	4.08695	4.22892	4.1286	3.41282	3.57844	3.22959	4.73439	5.54538	5.07773	3.29945	4.12419	3.37274	3.6796	4.16962	3.71517	3.05214	3.73918	3.52148	hypothetical protein LOC632191 /// RIKEN cDNA C030030A07 gene	LOC632191 /// C030030A07Rik	0.0152647	1.96022
1433667_at	5.2112	6.30669	5.81704	7.87861	7.84605	7.92143	6.64138	6.63722	6.95878	8.07437	7.70668	7.51218	7.79491	7.21142	7.48481	7.86958	8.5487	8.00258	leucine-rich repeat LGI family, member 3	Lgi3	0.0443635	1.95542
1446681_at	6.43515	6.22497	6.09294	7.2288	7.30774	7.21491	7.26156	6.8689	7.51387	7.50858	7.52181	7.13404	7.11175	6.4253	7.36322	7.27958	7.41512	7.1633	expressed sequence BB086117	BB086117	0.0105286	1.95038
1417851_at	3.41816	3.44714	3.8572	4.9938	5.77028	5.89288	4.29063	4.83157	4.48547	6.17937	6.81929	6.35434	8.0047	5.11856	5.046	11.6318	10.9936	11.0161	chemokine (C-X-C motif) ligand 13	Cxcl13	0.0105957	1.94764
1453687_at	4.87975	4.63545	4.83202	5.7229	6.20308	6.50925	5.80901	5.44183	5.96718	6.3637	6.90353	6.566	6.69089	6.05959	5.96249	6.77562	6.15128	6.60804	solute carrier family 4 (anion exchanger), member 3	Slc4a3	0.00517982	1.94118
1419147_at	5.67431	6.50449	6.33923	6.93554	6.18533	6.52273	7.31409	7.3383	6.71434	5.99395	6.84493	6.52914	2.26135	3.46416	3.1932	7.68651	4.30863	2.11521	REC8-like 1 (yeast)	Rec8L1	0.0434	1.93129
1424105_a_at	9.22574	8.29933	8.36529	10.0629	10.1648	9.74736	9.52265	9.47287	9.74144	10.2639	10.3087	9.76148	8.50426	9.45697	8.02191	9.88732	3.35092	8.99407	pituitary tumor-transforming 1	Pttg1	0.037486	1.93035
1458518_at	6.23801	6.69189	6.71249	6.90607	6.98034	7.0006	7.51853	6.98631	7.95934	7.40812	7.10156	6.57246	7.00129	7.39829	6.59433	6.96106	7.3832	8.13559	cytoplasmic polyadenylation element binding protein 2	Cpeb2	0.0428449	1.91933
1425310_a_at	2.54695	2.51352	2.90079	2.35973	2.47977	2.39349	3.91529	3.82155	2.97586	2.65773	2.50229	2.46291	3.89625	2.46411	2.93572	2.40071	2.43717	2.4744	EMI domain containing 2	Emid2	0.0470684	1.88838
1445521_at	5.37123	5.32847	5.42594	5.25884	4.88795	5.00495	5.84734	6.2475	6.77845	5.54062	5.26414	4.21717	5.25039	5.691	4.92588	4.89791	5.83135	6.1586	ELAV (embryonic lethal, abnormal vision, Drosophila)-like 1 (Hu antigen R)	Elavl1	0.0278408	1.88672
1453470_a_at	3.35032	3.42899	3.48012	4.59915	4.60259	3.98094	4.15355	4.59912	4.23261	5.4755	5.46675	3.53212	4.5763	5.00427	3.64328	4.92847	5.40933	4.89671	guanine nucleotide binding protein, alpha 13	Gna13	0.00309176	1.87724
1420445_at	4.82674	4.90503	5.22343	4.15919	5.5378	4.03163	5.83681	6.05623	5.78711	6.81979	6.60934	6.00938	6.52403	6.52667	6.11358	5.15115	7.2711	6.79833	solute carrier family 16 (monocarboxylic acid transporters), member 8	Slc16a8	0.00346786	1.87685
1431201_at	3.48074	2.86195	3.10765	3.92978	3.13778	3.81155	3.91816	3.70764	4.54812	3.53056	3.91961	2.85499	2.80903	2.94314	3.12185	3.52683	2.84886	4.29512	solute carrier family 25, member 27	Slc25a27	0.0428838	1.87625
1439728_at	5.61086	5.66892	5.48985	5.2974	5.17495	4.92496	6.30693	6.64803	6.53224	5.48987	5.52402	5.49913	5.47405	5.79831	6.66104	5.0783	5.14817	4.94299	RIKEN cDNA D330027H18 gene	D330027H18Rik	0.00132194	1.87366
1421028_a_at	2.38166	2.52569	3.13065	9.36856	8.69656	8.97333	3.35257	3.70681	3.6924	7.52941	7.23987	6.55008	3.9521	2.77945	2.35103	5.41823	5.86962	4.35281	myocyte enhancer factor 2C	Mef2c	0.0244539	1.87202
1424733_at	4.91469	4.61528	4.00218	5.11273	5.4753	4.45308	5.45352	5.38811	5.3935	5.11023	5.8474	5.18923	5.67978	5.62317	5.54731	5.1393	5.0909	5.15936	purinergic receptor P2Y, G-protein coupled, 14	P2ry14	0.0287091	1.86735
1456418_at	4.85708	5.03626	5.3894	5.44187	5.86291	4.79333	6.0308	6.34581	5.60448	7.69672	7.84893	7.49313	6.5187	5.07885	4.83028	7.08427	7.49205	7.65943	Trinucleotide repeat containing 15	Tnrc15	0.0276512	1.86536
1457066_at	3.02405	3.39479	3.19338	3.35002	2.87047	3.93422	4.25017	3.91774	4.05583	3.64811	3.37978	3.24505	3.97483	4.22438	4.21858	3.36971	3.64014	3.35564	ATP-binding cassette, sub-family C (CFTR/MRP), member 8	Abcc8	0.00379168	1.82831
1422829_at	8.62905	8.64773	9.40051	9.41746	9.75469	9.52789	9.81445	9.48454	9.97698	10.7904	10.1821	9.7366	11.19	10.2332	9.88877	10.0305	10.3864	10.8439	dopamine receptor 4	Drd4	0.0414912	1.82289
1440252_at	3.48666	3.11213	3.92739	3.59317	2.86677	3.39069	4.36363	4.45454	4.2903	2.95801	3.43342	3.27201	2.80456	3.0972	2.4641	3.07757	2.70012	3.15976	H2A histone family, member J	H2afj	0.023139	1.816
1417380_at	8.70311	8.95086	8.50388	7.69563	7.19913	7.58103	9.94667	9.35029	9.44173	7.79494	7.33608	9.17072	9.72182	9.77848	9.66127	8.60057	8.82258	8.32005	IQ motif containing GTPase activating protein 1	Iqgap1	0.0190134	1.81539
1420337_at	3.62089	3.71086	3.48792	3.46677	3.53088	3.41184	4.78064	4.03834	4.5593	3.44909	3.60055	3.47249	3.9143	3.58088	3.53585	3.52626	3.50447	3.45836	gastrulation brain homeobox 2	Gbx2	0.0205007	1.80609
1452201_at	6.76164	6.83347	7.20702	7.86945	7.58699	7.61356	7.75203	7.48134	8.07356	9.52961	9.30222	8.76445	9.229	9.48256	8.94407	9.1652	9.57609	9.56532	RIKEN cDNA 2310047B19 gene	2310047B19Rik	0.0191568	1.78377
1460521_a_at	4.0684	4.29844	4.13835	4.92392	4.32743	5.15217	5.37638	5.11531	4.51525	4.87941	5.28672	4.19962	4.1209	4.06256	3.86369	4.5767	5.14598	4.37829	oligonucleotide/oligosaccharide-binding fold containing 2A	Obfc2a	0.0341707	1.78252
1457696_at	4.40151	4.26409	4.39582	2.60366	3.43046	2.30221	5.08016	5.65868	4.79043	2.53803	2.68969	2.65596	5.23305	6.45349	5.62341	2.65829	3.40932	3.42019	Rab interacting lysosomal protein	Rilp	0.0337147	1.76861
1419723_at	9.82827	9.90443	10.0698	12.2106	12.4004	12.2121	10.8505	10.3251	11.0468	11.9702	12.0813	11.831	11.635	10.2051	10.4109	11.0866	11.394	10.756	opsin 1 (cone pigments), medium-wave-sensitive (color blindness, deutan)	Opn1mw	0.0237022	1.74909
1425116_a_at	5.61384	5.38059	5.76809	7.4915	7.38964	7.53861	6.3358	6.18528	6.65542	7.43576	7.42385	7.60358	6.41557	5.80944	6.39945	7.38613	7.30842	7.32113	spectrin beta 4	Spnb4	0.0107796	1.74674
1451204_at	3.20659	3.35382	3.6019	3.99972	4.64895	5.52248	3.84249	4.41809	4.30755	5.41083	5.12423	4.26022	4.40639	3.78326	4.44351	5.39337	5.56422	6.04067	scavenger receptor class A, member 5 (putative)	Scara5	0.0190124	1.74344
1449025_at	4.25077	4.7633	4.21617	7.94893	7.96706	7.71228	5.13452	5.21479	5.2831	8.38872	8.60797	7.7026	5.68032	4.73572	4.32784	8.30151	8.17639	9.00742	interferon-induced protein with tetratricopeptide repeats 3	Ifit3	0.0117019	1.74197
1423874_at	4.88196	4.92897	5.08368	5.00154	5.84844	5.19623	5.76089	5.39279	6.14277	5.46569	5.74203	5.2442	5.54442	5.35222	5.00851	5.7972	5.34896	5.73808	WD repeat domain 33	Wdr33	0.0235966	1.74185
1433837_at	2.10447	2.55498	2.05551	4.21551	3.5375	2.95201	3.09603	3.36877	2.64787	2.95035	2.88924	2.8948	2.85545	2.79949	2.5521	4.24504	4.31347	2.54763	RIKEN cDNA 8430408G22 gene	8430408G22Rik	0.0386598	1.74018
1422203_at	4.66567	4.96771	5.26049	5.21204	5.21653	5.54232	5.6756	5.68294	5.92703	5.78527	5.69254	5.3195	6.0796	5.54521	5.55622	5.51275	5.90235	5.18761	solute carrier family 18 (vesicular monoamine), member 3	Slc18a3	0.0138767	1.73777
1417220_at	6.12979	6.41964	5.96708	7.09793	6.55523	6.78682	7.14836	6.80363	6.94291	7.36271	6.74041	7.85058	7.70701	7.44044	7.33608	7.95698	7.59891	7.15594	fumarylacetoacetate hydrolase	Fah	0.00879367	1.73243
1452244_at	5.5056	5.50253	5.98569	7.33645	7.57602	7.31664	6.67926	6.05745	6.62348	7.636	7.89853	7.1575	6.50324	6.33283	6.42486	7.75338	7.88856	7.44794	RIKEN cDNA 6330406I15 gene	6330406I15Rik	0.0366286	1.72763
1438390_s_at	11.3968	10.5146	10.6984	12.1378	12.21	12.2454	11.7002	11.6375	11.6375	12.1842	12.1673	11.9706	10.9244	11.5988	10.7025	11.9278	5.646	10.9447	pituitary tumor-transforming 1	Pttg1	0.0430165	1.72718
1452415_at	4.32712	4.56622	5.14897	5.34871	5.21961	5.40816	5.63887	5.21898	5.54393	5.23318	5.58984	5.2574	5.57678	5.10501	4.96469	5.54336	5.54992	4.84894	actinin, alpha 1	Actn1	0.046022	1.72487
1454037_a_at	4.26332	4.83056	4.79651	5.75251	5.48096	5.69891	5.54623	5.36713	5.26236	6.12959	5.96311	5.34321	6.26855	5.73787	5.06312	5.64863	6.62558	5.73915	FMS-like tyrosine kinase 1	Flt1	0.019427	1.69558
1425892_a_at	5.99027	6.20516	6.79268	3.74643	3.23907	2.79067	6.91294	7.12465	7.21526	3.77593	2.91482	3.79832	6.31586	7.37596	6.18542	2.52538	2.84644	3.2366	prepronociceptin	Pnoc	0.0420161	1.68753
1437227_at	5.79212	5.55119	5.79642	6.46812	6.78521	6.81987	6.27501	6.35855	6.76316	7.98587	7.70142	7.5707	7.29869	6.79557	7.40359	7.72643	7.7238	7.33733	ubiquitin related modifier 1 homolog (S. cerevisiae)	Urm1	0.011727	1.68451
1453750_x_at	3.95875	4.36035	4.24608	4.1856	4.37656	4.60466	5.20128	4.65691	4.95838	4.34006	4.28817	3.15482	4.24434	3.7395	4.33562	3.42779	4.07186	4.23608	phosphatidylinositol transfer protein, cytoplasmic 1	Pitpnc1	0.0191522	1.68233
1442300_at	2.99833	3.14765	3.11665	3.09885	3.13506	2.7444	3.79833	3.8262	3.88185	3.11727	3.14025	3.14044	3.45391	3.07633	3.4622	2.79139	3.12028	3.13007			0.000132703	1.67937
1444429_at	8.40725	8.40784	8.49551	10.2135	10.1235	10.3498	9.4013	8.69266	9.45433	9.9709	9.89165	9.86795	8.26671	8.22317	9.31158	9.91352	9.82122	10.0547	leucine-rich repeats and transmembrane domains 1	Lrtm1	0.0393003	1.67701
1418824_at	4.50383	4.89554	4.96532	4.86094	5.12857	3.94284	5.42221	5.21464	5.96345	5.8238	5.59321	4.83232	3.83007	3.42161	2.96081	4.49677	5.37236	4.89052	ADP-ribosylation factor 6	Arf6	0.0484305	1.67621
1442177_at	5.88513	5.60011	6.09457	7.18137	7.31849	7.93166	6.77719	6.19401	6.83753	7.45166	7.51793	7.19347	6.92454	5.92843	7.13631	6.98779	7.03424	7.22568	solute carrier family 6 (neurotransmitter transporter, glycine), member 5 /// similar to Sodium- and chloride-dependent glycine transporter 2 (GlyT2) (GlyT-2) (Solute carrier family 6 member 5)	Slc6a5 /// LOC677366	0.0411991	1.67362
1438412_at	4.68438	5.09229	5.43669	6.37819	6.79477	6.74038	5.87843	5.71479	5.84531	6.93317	6.82339	6.04892	5.54513	5.32753	6.15793	6.72911	7.17504	6.99138			0.0292507	1.67217
1429413_at	8.44108	8.03227	8.16704	8.26745	8.19258	7.91393	9.16975	8.78513	8.89827	7.91158	8.53012	8.02974	9.27811	8.89876	9.30849	7.11928	7.32591	7.36305	carboxypeptidase M	Cpm	0.011258	1.66738
1415812_at	3.6904	3.32131	3.33672	4.42916	3.31044	3.35383	4.02661	4.40765	4.1062	4.60175	4.62572	4.03218	4.66519	3.96261	4.19803	3.79024	4.66899	5.07842	gelsolin	Gsn	0.0119975	1.65942
1447211_at	6.77357	6.81089	6.95003	7.03713	6.99852	6.50741	7.65321	7.19759	7.87327	6.9768	7.14234	6.06037	7.05212	7.18395	6.89084	6.59582	7.07031	7.53108	nuclear receptor interacting protein 1	Nrip1	0.0239792	1.65848
1429379_at	6.97808	7.1127	7.09796	8.18369	8.49188	8.34786	7.83781	7.43653	8.09812	8.27945	8.60713	8.56616	7.31686	7.6811	8.01384	8.54155	8.30954	8.63503	extra cellular link domain-containing 1	Xlkd1	0.0209584	1.65623
1456096_at	5.01417	5.22226	5.23897	6.3145	6.83389	6.13476	6.02747	5.45693	6.15904	6.84433	6.96825	5.73801	5.60064	6.37885	6.69743	6.22661	6.14452	6.52078	RIKEN cDNA 6430573F11 gene	6430573F11Rik	0.0335504	1.65025
1460183_at	3.9511	3.76869	4.18757	4.64469	4.72107	3.60907	4.27153	4.99796	4.80478	3.96516	4.22592	3.96436	4.58216	3.94726	4.09173	3.51553	4.32763	4.35236	ADP-ribosylarginine hydrolase	Adprh	0.0439675	1.64981
1450284_at	5.1607	5.16974	5.62265	6.01717	6.30698	6.50558	6.01016	6.00208	6.0871	5.80059	5.62391	6.19718	6.23235	6.17082	4.68185	5.26566	6.74787	5.59737	phosphodiesterase 3A, cGMP inhibited	Pde3a	0.00988873	1.64196
1428536_at	6.33988	6.55824	6.85861	6.6251	6.86409	6.56118	7.52638	6.90571	7.45659	7.8235	7.33719	6.99381	6.14524	6.91595	7.73194	8.00321	8.39371	8.64766	potassium voltage-gated channel, subfamily G, member 4	Kcng4	0.0452851	1.63654
1459713_s_at	4.33667	4.14737	4.33738	4.12965	3.50605	4.46819	5.05042	5.15047	4.73577	3.59913	3.54365	3.82743	6.29959	5.16026	5.35148	3.62537	2.87824	2.94822	transmembrane protein 16A	Tmem16a	0.00730579	1.63024
1418911_s_at	5.9247	6.15388	6.22591	6.11533	6.48121	6.04558	6.81113	6.62093	6.98746	6.89711	6.56264	5.97038	6.84794	7.34748	6.40129	6.53939	7.04492	7.25951	acyl-CoA synthetase long-chain family member 4	Acsl4	0.00720334	1.63015
1460566_at	8.0739	7.75024	7.95572	7.96742	8.03526	8.5538	8.54519	8.64581	8.69975	8.55958	8.36403	8.51994	8.49132	7.6623	9.29739	8.31169	8.99943	9.03085	microtubule-associated protein 1 A	Mtap1a	0.00256587	1.6286
1423019_at	7.95631	8.20318	8.46032	8.41362	8.59794	7.97003	8.98488	8.59774	9.14272	8.77288	8.71761	7.49123	9.19417	9.70998	8.59849	8.48145	9.18694	7.81553	gap junction membrane channel protein alpha 9	Gja9	0.0321498	1.62658
1418938_at	3.131	2.39102	3.14658	3.82918	4.22701	3.99742	3.59028	3.5931	3.58932	4.02081	4.97427	3.60012	3.5816	3.58427	2.81914	3.5918	3.58806	3.58721	deiodinase, iodothyronine, type II	Dio2	0.0481543	1.62604
1455936_a_at	6.82813	6.88035	6.89262	5.9611	6.57721	6.09367	7.68511	7.34478	7.66202	6.62255	7.0014	6.54586	8.43254	7.00522	7.21819	6.95451	6.50796	5.54605	RNA binding protein gene with multiple splicing	Rbpms	0.00334726	1.62106
1424007_at	6.08352	6.01753	6.51661	4.95825	5.22437	4.74175	6.67384	6.85316	7.1765	6.03164	6.0779	5.12017	6.45034	6.24243	6.19757	5.74968	6.0805	6.72928	growth differentiation factor 10	Gdf10	0.03176	1.6192
1433893_s_at	6.24391	6.06359	6.07453	8.71045	7.76966	8.53541	6.98642	6.50603	6.97522	7.95726	7.95722	8.79026	7.24197	6.58871	6.99634	8.73744	7.4774	7.4268	sperm associated antigen 5	Spag5	0.0146055	1.61912
1416041_at	10.1255	10.0772	10.2036	14.0752	13.4273	13.7309	10.9493	10.9923	10.5377	13.4146	13.348	13.5559	11.649	10.9574	10.8649	13.534	13.375	13.5064	serum/glucocorticoid regulated kinase	Sgk	0.00986799	1.61441
1435134_at	5.02534	4.89641	5.48319	5.94231	6.29596	5.76025	5.68901	5.79612	5.99205	6.517	6.72496	5.32525	5.79407	5.5191	4.04379	6.01715	6.58358	6.44765	arylacetamide deacetylase-like 1	Aadacl1	0.0255264	1.61412
1435813_at	3.02183	2.33179	2.27584	4.62112	4.51279	6.30307	3.20255	3.21899	3.27925	3.83905	4.6141	4.46602	3.16346	3.079	3.3585	4.61669	4.55483	3.97213	myopalladin	Mypn	0.0457089	1.61378
1424400_a_at	5.85443	5.7842	6.29125	6.66077	6.83479	7.00636	6.59225	6.57855	6.82994	7.91154	7.62391	7.34087	7.09031	6.41579	7.08308	7.91176	8.41087	8.64021	aldehyde dehydrogenase 1 family, member L1	Aldh1l1	0.0179953	1.61361
1448965_at	3.75145	4.29065	3.89278	5.18063	4.48286	4.95527	4.94548	4.61275	4.43245	4.81463	4.06853	4.49728	4.96938	4.61688	2.60561	4.97053	4.92736	4.77165	INO80 complex homolog 1 (S. cerevisiae)	Inoc1	0.035967	1.608
1418203_at	3.74592	3.69765	3.81962	4.23092	3.5449	3.61066	4.55148	4.51647	4.2433	3.65501	3.85465	3.70355	3.68758	4.61964	3.85289	3.87408	4.70178	3.83325	phorbol-12-myristate-13-acetate-induced protein 1	Pmaip1	0.0027538	1.60513
1459907_a_at	5.19153	5.35229	5.15825	5.14804	4.42111	4.13696	5.86736	5.87803	5.99626	5.15906	5.20364	4.6025	5.16567	5.67569	4.68673	4.77874	5.16465	5.72074	Wolf-Hirschhorn syndrome candidate 1-like 1 (human)	Whsc1l1	0.000730734	1.60198
1434458_at	4.37952	4.37653	4.32005	3.89384	4.20223	3.60905	5.23619	5.2093	4.64343	4.06551	3.95527	3.31545	4.71382	5.33037	4.64046	4.20638	4.99349	4.6261	Follistatin	Fst	0.0259493	1.59211
1436851_at	4.76606	5.13897	4.69985	4.74805	4.06083	4.4661	5.32784	5.51229	5.76603	4.29405	4.35326	3.62194	4.16627	4.26873	5.06317	4.85276	4.52008	4.51672	prostaglandin E receptor 1 (subtype EP1) /// protein kinase N1	Ptger1 /// Pkn1	0.0232682	1.58787
1421346_a_at	9.83555	10.1108	10.3274	12.1195	11.5399	11.5355	10.8829	10.3856	10.9917	11.8871	11.2407	11.2855	11.0941	10.4512	10.5908	10.9065	11.3505	11.8149	solute carrier family 6 (neurotransmitter transporter, taurine), member 6	Slc6a6	0.0477542	1.58238
1456586_x_at	4.60612	4.10019	4.74177	3.87675	4.64707	4.58398	5.31549	5.08944	5.02522	5.97639	5.76467	5.62954	4.19132	5.22273	4.76324	5.82396	6.74991	6.1187	major vault protein	Mvp	0.0367451	1.58084
1422973_a_at	7.11712	7.72925	7.43918	8.912	9.16404	8.74598	8.04276	7.88106	8.34141	9.19496	9.29194	8.80422	8.2652	8.13194	7.79474	9.04781	9.21056	8.9425	thyroid hormone responsive SPOT14 homolog (Rattus)	Thrsp	0.0412278	1.57997
1416298_at	6.50122	6.53185	6.3681	8.09595	8.2839	7.9474	7.12354	6.89509	7.3556	8.33681	8.44661	7.90475	7.54498	6.84986	7.25163	8.21032	8.1715	8.13538	matrix metallopeptidase 9	Mmp9	0.00982502	1.57755
1458932_at	6.28981	5.96012	6.27753	8.17803	8.76629	8.13577	6.92885	6.48165	7.07983	8.58053	8.41583	8.16261	7.11255	6.7638	6.64359	8.62863	8.31871	7.72748	peroxin 2	Pex2	0.0354317	1.57384
1453380_a_at	5.36067	5.10344	5.80929	5.19864	5.98603	5.27547	6.27204	5.92203	6.03646	7.08125	7.16293	6.35918	6.76129	7.0255	6.00334	7.13854	7.17631	7.27283	XRCC6 binding protein 1	Xrcc6bp1	0.0473602	1.57175
1448140_at	8.28464	8.22817	8.69212	8.66152	8.97382	8.60962	9.01397	8.9356	9.21158	9.56377	9.35691	8.92563	9.32931	9.16757	8.91423	9.22826	9.34331	9.05668	cytokine induced apoptosis inhibitor 1	Ciapin1	0.0176926	1.57142
1415964_at	6.01641	6.33049	6.7505	7.92487	7.70428	7.27107	6.92754	6.99936	7.12591	8.13007	7.57348	7.3059	7.60913	5.9443	6.06428	7.53135	7.45404	7.76835	stearoyl-Coenzyme A desaturase 1	Scd1	0.0416704	1.57113
1429118_a_at	5.64339	5.41513	5.75381	5.61789	5.60332	5.83518	6.53659	6.27731	5.95295	6.07712	6.38599	5.70352	5.46052	5.59659	4.28688	5.13464	5.36475	4.46492	RIKEN cDNA 4930429M06Rik	4930429M06Rik	0.0293061	1.57081
1424652_at	4.71368	5.04299	4.86004	6.10841	7.12241	6.56677	5.53861	5.2499	5.76689	7.1103	7.29731	6.25147	6.34117	5.79449	6.05565	6.65099	7.11122	6.34133	transmembrane protein 166	Tmem166	0.0218863	1.56507
1425047_a_at	5.87646	5.81856	5.89149	6.37819	6.55659	6.2057	6.35089	6.65256	6.51364	6.71197	6.52726	6.44109	7.21917	7.63006	7.10456	6.60861	7.73015	7.51513	RIKEN cDNA 4921517L17 gene	4921517L17Rik	0.00202139	1.56214
1443322_at	4.36585	4.76714	4.49279	3.83064	4.25362	4.19438	5.1703	5.17427	5.20834	4.52604	4.2076	4.19131	5.01197	4.79152	4.63733	4.23754	4.11362	4.19213	Transcribed locus		0.00570524	1.5609
1416898_a_at	6.12115	6.37984	6.35295	6.76966	6.82223	7.0857	7.01022	6.63078	7.13675	7.24089	7.19546	6.93635	6.92085	6.33405	7.41333	6.9376	7.28229	6.89585	interferon regulatory factor 3	Irf3	0.0206279	1.5597
1417014_at	4.03168	4.18384	3.93887	5.07042	5.23196	5.61015	4.78557	4.95655	4.33336	5.99674	6.0819	4.74711	5.43816	4.54285	4.21253	5.50145	5.90809	5.92322	heat shock protein 8	Hspb8	0.0324182	1.55872
1420694_a_at	4.30012	4.29455	4.20099	4.00466	4.20674	3.40041	5.03619	5.17179	4.50423	4.31813	4.4992	3.6516	4.43149	5.75319	4.11924	3.95413	5.15406	4.25809	dachshund 1 (Drosophila)	Dach1	0.0363048	1.55709
1429518_at	7.29105	7.48831	7.49099	9.69768	9.64021	9.82232	8.13195	7.78955	8.26488	9.92926	9.29723	9.2046	8.72105	7.47044	8.22218	9.14236	9.6923	9.25462	Fas apoptotic inhibitory molecule 2	Faim2	0.0150222	1.5569
1429533_at	7.98781	7.27403	7.56846	7.68129	8.73593	7.63418	8.34796	8.29376	8.09837	8.89075	8.7752	8.7052	9.1582	9.3269	7.29147	8.89773	9.31713	8.66355	inner membrane protein, mitochondrial	Immt	0.0447144	1.55466
1453211_at	5.58785	5.88619	5.66798	6.49295	6.40802	6.85054	6.17059	6.29041	6.58219	7.43714	7.29247	7.37001	6.95029	6.65526	6.89844	7.60304	7.9964	7.9681	coiled-coil domain containing 89	Ccdc89	0.0138171	1.55157
1445532_at	6.9279	7.08206	7.05543	6.47045	6.62941	6.94828	7.73849	7.48059	7.7456	6.88593	6.744	6.69055	7.29757	7.21947	7.9225	6.57482	6.8953	6.75216	RIKEN cDNA C230040D10 gene	C230040D10Rik	0.00310569	1.55089
1425650_at	5.74949	6.11048	6.35207	6.76624	6.38011	6.1562	6.6497	6.48939	6.97175	7.44005	7.18387	6.40489	6.63459	6.96236	5.3434	6.79752	7.51627	8.01855	transducin-like enhancer of split 4, homolog of Drosophila E(spl)	Tle4	0.0483658	1.55072
1431341_at	4.94677	5.03291	5.2392	5.29735	5.0405	5.32458	5.82691	5.36376	5.9267	5.66735	6.43831	5.66716	5.40029	5.41244	5.96856	5.92977	5.96176	5.79879	Protein phosphatase 2 (formerly 2A), catalytic subunit, beta isoform	Ppp2cb	0.0309797	1.5506
1415857_at	8.10981	8.25167	8.07586	9.71432	9.52069	9.30115	8.8601	8.68473	8.78959	9.96641	9.85942	9.87725	9.48593	9.07776	8.37761	9.85488	9.86339	9.67975	embigin	Emb	0.00103614	1.5501
1429922_at	2.95636	2.4728	2.89187	6.49791	6.38797	6.69427	3.37359	3.32894	3.51202	6.13399	6.43771	6.22052	3.7912	3.06523	3.36056	6.10847	6.06488	5.55208	Sodium channel, voltage-gated, type IX, alpha	Scn9a	0.0173464	1.54882
1451537_at	5.23589	5.42303	5.61244	6.99522	7.02671	6.92469	6.04143	5.81256	6.30951	7.94711	7.87633	7.54906	7.64755	7.0667	7.09332	9.62274	9.13002	9.65797	chitinase 3-like 1	Chi3l1	0.0248552	1.54832
1451895_a_at	8.19117	8.0964	8.26131	9.31022	9.34877	9.46799	8.71468	8.52104	9.20144	9.99608	9.55683	8.66323	8.78842	7.99303	9.0832	9.1169	9.60434	9.62831	24-dehydrocholesterol reductase	Dhcr24	0.0389081	1.54696
1449501_a_at	7.59464	7.9514	7.61928	9.94369	9.7103	9.6617	8.18328	8.15716	8.71053	9.59164	9.58524	8.74682	8.91248	9.39722	9.16156	9.38583	9.06076	9.1571	granzyme M (lymphocyte met-ase 1)	Gzmm	0.0424165	1.54601
1429001_at	5.07405	4.96161	4.67601	6.29157	6.62064	6.52008	5.62954	5.26167	5.69767	6.90056	7.05279	6.84662	6.19713	5.22979	5.10715	6.63449	6.84488	6.62353	pirin	Pir	0.025403	1.543
1452966_at	3.39673	3.40294	3.73586	2.89964	3.14718	3.86768	4.06097	3.90548	4.44428	3.39658	3.39506	3.23106	3.5815	3.52042	3.8452	3.20175	3.31261	3.09823	RIKEN cDNA 9130430L19 gene	9130430L19Rik	0.0329377	1.54228
1431315_at	3.52427	3.56788	3.52964	3.39415	3.4586	3.38539	3.91236	4.31587	4.26578	3.52443	3.50339	3.3467	3.66947	4.03711	3.50102	3.15002	4.50299	4.22377	hydrolethalus syndrome 1	Hyls1	0.00812385	1.54122
1456113_at	5.57601	5.41714	5.9294	5.65005	5.76712	5.38043	6.36184	6.34009	6.0905	5.57979	6.21744	5.20718	5.90336	6.22221	5.80415	5.91554	6.08346	6.16065	ornithine aminotransferase-like 1	Oatl1	0.0233932	1.54039
1434357_a_at	5.6016	5.41776	5.73901	5.45026	5.72079	5.46631	6.10038	6.165	6.36022	6.3184	5.43845	5.19324	6.05402	5.74007	4.56462	5.91018	6.48112	6.62086	karyopherin (importin) beta 1	Kpnb1	0.00687152	1.53944
1426937_at	5.7173	5.32059	5.93086	6.48959	7.33293	7.33636	6.36985	6.16172	6.30354	7.09728	7.63042	7.17015	6.04089	5.76733	5.90902	7.60613	7.36119	7.4925	RIKEN cDNA 6330406I15 gene	6330406I15Rik	0.0301889	1.53913
1434449_at	9.99834	9.89906	9.79908	11.5148	11.5076	11.5363	10.505	10.4761	10.5696	11.4392	11.4136	11.4412	11.0937	10.4172	11.0116	12.027	12.2456	11.9829	aquaporin 4	Aqp4	0.000635679	1.53482
1446483_at	6.74978	6.45487	6.88829	7.88101	7.21765	7.79547	7.1108	7.24573	7.58671	8.04477	7.91254	8.03056	8.10684	7.65116	7.94085	7.98843	7.75635	7.51634	aldo-keto reductase family 1, member E1	Akr1e1	0.0318753	1.53344
1452583_s_at	5.30586	5.59799	5.58719	6.45485	6.84301	6.28865	6.052	6.03884	6.24985	6.55399	7.07855	6.26341	6.67781	6.2337	6.34861	6.22858	6.95047	6.93222	galactose mutarotase	Galm	0.00630615	1.5332
1421899_a_at	3.86513	3.89355	4.17748	4.24473	4.74162	4.42172	4.48197	4.71054	4.59322	4.91621	5.5954	4.52484	5.14215	5.3844	3.84053	4.67695	6.26299	5.99986	major histocompatibility complex, class I-related	Mr1	0.00671696	1.53318
1417994_a_at	7.63252	7.81615	7.97414	8.38774	8.49466	8.26496	8.33065	8.13978	8.79332	8.73334	8.54895	7.94515	8.53975	8.13055	8.43483	8.12632	8.58731	8.64421	amiloride-sensitive cation channel 1, neuronal (degenerin)	Accn1	0.047883	1.53012
1420866_at	7.50444	7.84702	8.04205	7.83709	7.91525	8.07427	8.27402	8.27135	8.68662	8.46096	8.13731	7.56368	8.02757	7.92684	8.05402	7.98662	8.39678	8.77175	zinc finger protein 161	Zfp161	0.0427877	1.52926
1450033_a_at	7.31837	7.65886	7.80615	8.76786	8.64111	8.45683	8.31193	7.8952	8.39881	9.88902	9.87414	9.5925	8.29747	7.73859	7.49906	9.82329	9.98	10.0174	signal transducer and activator of transcription 1	Stat1	0.0457815	1.52364
1431133_at	2.67263	2.71726	3.13028	2.64521	2.47064	2.56609	3.67959	3.18308	3.47737	2.6863	2.71604	2.68353	2.92119	3.5665	2.50419	2.68224	2.69081	2.66066	Rho GTPase activating protein 18	Arhgap18	0.0415575	1.52269
1427430_at	7.40589	7.54057	7.84174	8.18496	8.16955	7.9366	8.23426	7.96668	8.39935	8.52386	8.79835	8.23302	8.40221	8.66806	7.02738	8.53474	8.57804	8.8025	expressed sequence AI848100	AI848100	0.0285451	1.51995
1447124_at	6.25016	6.92861	6.82298	7.50331	7.117	7.62622	7.29137	7.24428	7.27686	7.62412	7.2768	7.48312	5.92224	6.58836	6.18765	5.7004	6.86165	6.18576	D-2-hydroxyglutarate dehydrogenase	D2hgdh	0.0460425	1.51949
1440397_at	4.26241	4.31741	3.96295	2.81517	3.82093	2.6829	4.69563	4.76363	4.89412	3.57013	3.77626	3.27636	3.91324	3.06536	4.01086	3.00981	2.97424	3.18801			0.00837445	1.51944
1425382_a_at	8.54026	8.68525	8.82254	10.4644	10.4539	10.4216	9.50168	9.16423	9.1763	10.3059	10.3854	10.3737	10.0907	9.70988	9.08669	10.9285	11.2466	10.6124	aquaporin 4	Aqp4	0.0121089	1.51368
1434885_at	5.48602	5.54092	5.84145	5.88215	5.25807	5.97392	6.33793	6.13383	6.18544	5.84295	5.97181	5.85239	5.81196	6.12643	4.48541	5.97002	6.05242	5.85652	SPT2, Suppressor of Ty, domain containing 1 (S. cerevisiae)	Spty2d1	0.00917029	1.5118
1436134_at	9.68767	9.70291	9.7629	11.2273	11.2572	11.274	10.1432	10.1401	10.6508	11.213	11.2041	11.2211	10.9107	10.0405	10.3318	11.2454	11.0117	11.1518	sodium channel, voltage-gated, type II, beta	Scn2b	0.0256805	1.50895
1420408_a_at	6.45994	6.40693	6.66821	4.47578	5.28219	5.20821	6.99796	7.28957	7.02787	5.08439	5.28921	4.92664	6.6966	6.92661	6.50088	5.26727	6.07013	5.53507	ATP-binding cassette, sub-family C (CFTR/MRP), member 9	Abcc9	0.00830568	1.50884
1437900_at	3.01188	3.39605	3.38796	3.62015	3.19976	3.12708	3.97607	3.71344	3.88374	3.43806	3.34117	3.31957	3.87468	3.70309	4.40098	3.04544	2.89097	3.38357	RIKEN cDNA 4930523C07 gene	4930523C07Rik	0.0161783	1.50781
1453051_at	5.72036	5.69566	6.15113	5.41196	5.02522	5.47649	6.40158	6.59256	6.343	6.05335	5.65988	4.74735	6.36978	6.82212	4.60518	5.51132	5.80963	6.31748	zinc finger with KRAB and SCAN domains 1	Zkscan1	0.0236938	1.50524
1435199_at	6.01821	6.0887	6.35854	5.43556	5.43956	6.1123	6.74014	6.67337	6.81255	5.48127	5.17237	4.47029	4.99003	5.3527	7.51871	5.24572	5.78302	6.09115	Adenomatosis polyposis coli 2	Apc2	0.00618546	1.50199
1452865_at	6.66367	7.16272	7.05097	7.59269	7.51869	7.19653	6.16149	6.63548	6.30372	5.79819	6.3896	6.61753	7.59304	6.97537	7.1124	6.56981	5.94663	6.05586	leucine rich repeat containing 27	Lrrc27	0.0454741	-1.50757
1424144_at	5.96456	6.01141	5.97299	5.10727	5.18848	6.16715	5.37121	5.34685	5.45161	6.02625	6.52552	5.9456	5.41552	5.92574	5.37234	5.95936	7.19105	6.21402	chromatin licensing and DNA replication factor 1	Cdt1	6.93623e-05	-1.50848
1420726_x_at	7.33227	7.23874	7.13874	10.0464	9.66226	9.53028	6.49248	6.71209	6.72133	7.30385	7.67992	8.25489	6.84614	6.5931	7.16673	6.94441	5.83839	6.58886	trimethyllysine hydroxylase, epsilon	Tmlhe	0.00311627	-1.51007
1437980_at	3.26233	2.87649	2.88764	3.88261	3.72224	3.48088	2.31168	2.52043	2.40359	4.81556	3.80577	4.07258	3.20303	2.49944	3.21662	4.87118	4.7657	5.10552	RIKEN cDNA 9130230N09 gene	9130230N09Rik	0.0131578	-1.51249
1444856_at	4.13039	3.71435	3.63568	4.34099	3.13611	4.48068	3.33858	3.32135	2.99948	2.69713	2.73077	4.22783	2.83567	3.06538	3.49077	3.10568	2.68484	2.78431	CREB binding protein	Crebbp	0.0325322	-1.52309
1415913_at	5.57941	5.67952	5.53682	5.88936	5.22536	6.13345	5.32342	4.82995	4.80206	5.88694	6.17199	6.02736	5.13822	5.25155	6.0449	6.24158	5.38124	5.45573	ribosomal protein S13 /// predicted gene, EG625298 /// predicted gene, EG628061 /// similar to ribosomal protein S13 /// similar to ribosomal protein S13 /// similar to ribosomal protein S13 /// similar to ribosomal protein S13 /// similar to ribosomal protein S13	Rps13 /// EG625298 /// EG628061 /// LOC633920 /// LOC637251 /// LOC668239 /// LOC671723 /// LOC671887	0.0245652	-1.52991
1424039_at	12.881	12.8264	13.0962	13.0411	12.9289	13.1049	12.2423	12.6538	12.0389	12.833	12.7802	12.5833	12.7691	12.725	12.6113	12.2646	12.7828	12.9251	transmembrane protein 66	Tmem66	0.0350418	-1.53993
1434191_at	3.61863	4.04884	3.74863	4.19504	4.52317	4.49911	3.39517	2.82038	3.31908	4.88821	4.57978	4.97771	3.56304	3.95396	3.44946	5.37707	6.07161	5.3034	RIKEN cDNA A530016O06 gene	A530016O06Rik	0.0468066	-1.54452
1425358_at	4.87021	5.28866	4.9935	5.82898	4.37994	4.91537	4.5074	4.2929	4.46426	3.60873	4.28002	5.35804	4.27308	4.3598	4.55444	4.44828	4.1378	4.28725	RIO kinase 1 (yeast)	Riok1	0.0109646	-1.54678
1419506_at	11.1727	11.2432	10.9688	10.3044	10.9276	10.4209	10.4137	10.7397	10.311	9.82384	9.86115	10.2037	10.1609	10.5479	10.0712	10.0108	9.93331	10.0667	geranylgeranyl diphosphate synthase 1	Ggps1	0.0139305	-1.55843
1445224_at	5.35415	5.27416	5.0703	5.81509	4.86994	5.49528	4.74481	4.43513	4.56894	3.64339	4.10328	5.46391	4.65865	4.64713	4.58207	4.67608	3.7197	4.18871	Adaptor-related protein complex 3, beta 2 subunit	Ap3b2	0.00619226	-1.56907
1443069_at	3.8426	4.11936	3.37148	4.47061	3.27278	4.059	3.14876	3.16192	3.06386	3.1107	3.07364	5.5669	3.03741	3.29141	3.98791	3.54901	3.14486	3.36436	Protein kinase C, alpha	Prkca	0.0414795	-1.5724
1453755_at	6.65525	6.74433	7.21378	5.30212	6.0835	6.29938	6.13177	6.22233	6.29702	6.33021	6.37421	6.35127	7.51734	6.85165	6.37035	5.91265	7.59841	6.35329	U7 snRNP-specific Sm-like protein LSM11	Lsm11	0.0219743	-1.57361
1458667_at	4.26712	4.05132	4.53927	3.17845	3.49163	3.1712	3.4796	3.71798	3.64309	3.45566	3.50984	3.46992	3.50634	3.45254	3.54583	3.39638	3.34812	3.77244	RIKEN cDNA 4930519N13 gene	4930519N13Rik	0.0130296	-1.59367
1453237_at	6.12252	5.96485	5.55027	6.68301	5.37157	5.75934	5.34583	5.13773	5.12858	5.10137	5.41202	6.62511	5.20363	3.8066	5.07007	5.84241	3.77047	3.79439	glutaminyl-tRNA synthetase	Qars	0.0217086	-1.59678
1434437_x_at	5.02223	5.27835	4.74096	2.40839	2.50434	2.4242	4.29123	4.61628	4.07605	2.4834	2.51649	2.38709	4.99011	4.66717	3.88853	2.38504	2.36179	2.46945	ribonucleotide reductase M2	Rrm2	0.0359675	-1.6088
1439316_at	6.61134	6.17203	6.01138	7.07947	5.36277	6.61432	5.82864	5.57987	5.32693	4.71326	4.32408	7.10741	5.67227	5.39551	6.22715	5.81691	5.2527	4.44015	RNA binding motif protein 39	Rbm39	0.0408174	-1.6093
1444419_at	3.84407	3.37878	3.23223	4.67588	3.39649	4.61882	2.93749	2.73176	2.67826	2.67445	2.85246	4.58547	2.72462	2.70215	3.95328	2.89429	2.66205	2.6631	prolylcarboxypeptidase (angiotensinase C)	Prcp	0.0248689	-1.62735
1437092_at	5.2534	5.03165	4.97	4.96495	5.23824	5.25464	4.05056	4.84062	4.25182	5.88426	5.646	5.07342	4.41286	4.97688	4.74634	6.33534	6.51927	6.70263	restin-like 2	Rsnl2	0.0492239	-1.62903
1423932_at	5.53563	5.13225	5.39125	4.48347	4.55739	4.18542	4.7293	4.44042	4.75771	4.40646	4.44325	4.57442	5.12239	4.97869	4.02305	4.43101	4.9079	4.53065	CUG triplet repeat, RNA binding protein 1	Cugbp1	0.0102774	-1.63645
1424409_at	6.16197	6.16576	5.77733	7.64329	7.99794	7.42815	5.0629	5.66525	5.22695	7.46461	7.39522	6.94674	6.06013	6.07485	6.07025	5.43673	7.31247	8.44747	claudin 23	Cldn23	0.0316753	-1.64337
1437463_x_at	5.54213	5.74126	5.1844	4.34956	4.45192	4.29784	4.61871	5.11486	4.58237	3.52057	3.96715	3.52733	5.22207	5.45059	5.51137	4.10166	4.08099	4.90625	transforming growth factor, beta induced	Tgfbi	0.0387826	-1.64408
1455157_a_at	4.37302	4.19183	3.90479	2.70613	3.29513	3.41517	3.2787	3.53083	3.48853	3.49869	3.49741	3.37247	3.51395	3.50541	3.93554	3.51625	4.3323	3.87534	cDNA sequence BC039210	BC039210	0.00995762	-1.6516
1433543_at	3.88956	4.31872	3.64048	3.09649	3.15116	3.09699	3.154	3.3277	3.14362	3.13024	3.20356	3.13986	3.13884	3.14028	3.17022	3.15804	3.02055	3.14071	anillin, actin binding protein (scraps homolog, Drosophila)	Anln	0.0231159	-1.6715
1424845_a_at	5.05664	5.07909	4.51022	3.64353	4.34622	3.98566	4.11057	3.91446	4.3865	3.87301	4.12059	3.0535	3.84017	4.78861	4.11559	3.76895	4.02677	3.80766	centrosomal protein 68	Cep68	0.0321307	-1.67575
1437801_at	9.98371	9.68302	10.0273	9.98996	9.45297	9.36897	9.35958	9.38975	8.67729	9.3019	9.37942	9.64327	9.54903	9.8979	9.66222	9.44512	8.97916	9.0693	mortality factor 4 like 1 /// similar to mortality factor 4 like 1 isoform b /// predicted gene, EG627352 /// similar to mortality factor 4 like 1 (predicted)	Morf4l1 /// LOC433955 /// EG627352 /// LOC635663	0.0421426	-1.68858
1441716_at	8.81658	8.42152	8.35227	8.01011	6.99329	8.22874	7.70482	7.95628	7.64288	6.68136	6.17593	8.24465	7.74742	7.58007	8.23075	7.10189	7.5463	7.76757	12 days embryo eyeball cDNA, RIKEN full-length enriched library, clone:D230024G22 product:unclassifiable, full insert sequence		0.011754	-1.69599
1458359_at	5.27126	4.9594	4.98677	4.70296	6.08768	5.88654	4.28279	4.43937	4.20261	4.10528	5.63214	5.89493	6.43871	5.78699	3.26611	5.09793	4.21442	4.1208	Transcribed locus		0.00326901	-1.69845
1433242_at	3.20588	2.85961	2.81522	2.91203	2.85497	3.03732	2.16105	2.19806	2.22391	2.88249	2.84079	4.88247	2.83523	2.82114	2.84064	3.52352	2.91482	2.83247	RIKEN cDNA 5830415B17 gene	5830415B17Rik	0.00357669	-1.70043
1453636_at	5.0815	4.34678	4.48877	6.3733	4.56182	6.38116	3.67198	3.81727	4.12437	4.38906	4.46739	6.1519	3.89491	3.4761	3.90733	5.66156	4.52948	4.86203	polycomb group ring finger 5	Pcgf5	0.0425752	-1.70269
1444562_at	6.48186	6.26543	5.57261	6.13164	4.82434	6.52247	5.39791	5.36349	5.23607	4.75826	5.33366	6.90715	5.32402	4.97233	5.63455	6.09	5.25764	5.2107	Ubiquitin protein ligase E3C	Ube3c	0.0498882	-1.71018
1439619_at	5.99813	5.6809	5.17908	5.96583	4.21996	5.5122	5.0729	4.7849	4.6713	4.17295	4.04801	5.97793	4.48282	5.32077	3.9331	4.61653	4.20359	4.27991	transcription factor 12	Tcf12	0.0436455	-1.71277
1431818_at	10.2589	10.3059	10.0944	10.4714	9.77713	9.91833	9.37935	9.27927	9.6374	9.72105	9.69571	10.0321	9.84424	10.1254	9.96399	10.1293	9.53067	9.49973	RIKEN cDNA 1700012B15 gene	1700012B15Rik	0.00318982	-1.72635
1425270_at	5.50599	5.95439	5.61412	7.0667	6.18538	6.84792	4.90982	5.10724	4.63897	6.58812	6.69103	7.83889	5.38114	4.85332	5.42659	7.83421	7.51311	6.49491	kinesin family member 1B	Kif1b	0.0135911	-1.74855
1418908_at	7.3316	7.63714	7.64887	7.42532	8.25906	7.31193	6.93103	6.67662	6.44471	7.65188	7.6172	7.49535	8.43489	8.20859	8.45911	8.81748	8.22131	8.91071	peptidylglycine alpha-amidating monooxygenase	Pam	0.00807033	-1.80886
1442205_at	4.26974	4.4376	3.51578	3.13108	3.17608	3.31246	3.17484	3.28539	3.18155	2.78342	2.9134	3.22363	3.16087	3.16385	3.38503	2.75561	2.53653	3.03157	Splicing factor, arginine/serine-rich 12	Sfrs12	0.0394913	-1.8156
1441063_at	6.28061	6.02411	5.81233	6.5502	5.81005	6.56668	5.71112	4.88933	4.86989	4.41456	4.78852	5.71775	4.67718	4.12072	4.88061	4.40117	5.14067	5.32126	eukaryotic translation initiation factor 2C, 3	Eif2c3	0.0459478	-1.84324
1438313_at	6.03291	6.35737	6.21415	6.04497	6.89134	6.50687	5.1928	5.0905	5.64431	5.84427	6.79723	6.00525	5.4339	5.51153	5.47789	5.86757	6.22263	5.93334	Transcribed locus		0.0100927	-1.8561
1445589_at	5.73321	5.7435	6.1712	5.56599	5.07687	5.44186	4.77578	5.45067	4.7072	5.06439	4.55777	6.31436	5.34845	4.88152	5.2076	5.37309	4.98164	5.09685	Solute carrier family 23 (nucleobase transporters), member 2	Slc23a2	0.0311278	-1.87223
1445709_at	7.82276	7.9921	7.91352	7.88119	8.28435	7.80289	6.86116	7.16604	6.91176	6.02992	6.62637	6.04597	6.83191	6.69044	6.77701	6.36975	5.89352	6.33512	transformed mouse 3T3 cell double minute 1	Mdm1	0.000940197	-1.90502
1445387_at	5.41453	5.20012	4.3966	4.12111	4.06923	4.87496	4.00883	4.13247	4.0295	3.92022	4.08311	4.00634	3.97864	4.09105	4.04727	5.0468	3.96522	3.86229	SUMO/sentrin specific peptidase 6	Senp6	0.038666	-1.92762
1445618_at	6.4486	6.50815	6.01352	6.3924	4.89082	6.75338	5.56069	5.42822	5.11817	5.11796	5.65676	6.26508	5.49652	5.7678	6.23112	5.97353	4.36888	4.71403			0.00941317	-1.93777
1424143_a_at	7.75235	7.81587	7.65507	7.06397	7.16169	8.19084	6.9455	7.11297	6.24361	7.47195	7.4443	7.53704	6.86392	7.39267	6.71918	7.68589	7.85276	7.72473	chromatin licensing and DNA replication factor 1	Cdt1	0.0227292	-1.96392
1460049_s_at	5.69306	5.89156	5.75276	4.21578	5.19161	3.89634	4.8755	4.77307	4.74067	3.91337	4.4109	2.63697	5.54099	3.97609	3.28244	2.93292	2.61073	3.13183	RIKEN cDNA 1500015O10 gene	1500015O10Rik	0.000162144	-1.97618
1458078_at	5.13696	4.9005	4.10152	5.3972	3.81034	5.30438	3.90898	3.68138	3.54351	3.82428	3.73405	5.08352	3.81187	3.0876	3.73815	3.92382	3.72468	3.0144	chromodomain helicase DNA binding protein 9	Chd9	0.0388843	-2.00236
1443338_at	6.57177	5.89812	5.42906	5.84964	5.13728	6.57965	5.07349	5.07705	4.73126	3.95377	3.63145	6.23089	5.06139	4.43025	5.10574	5.27173	4.38249	3.95296	Adaptor protein complex AP-2, mu1	Ap2m1	0.0456462	-2.00794
1418172_at	5.31404	5.1421	5.2718	3.73665	5.40898	4.24757	4.00306	4.26458	4.42824	5.48168	5.49502	4.54743	7.24477	6.42852	7.16365	5.4425	6.91273	5.92131	heme binding protein 1	Hebp1	0.00166403	-2.01487
1430110_at	7.00423	7.27968	6.91807	3.30915	3.59469	3.2344	5.92184	6.64895	5.59329	3.46986	3.61557	3.35732	3.38697	5.40924	3.793	3.33896	3.2668	3.50024	RIKEN cDNA D230044M03 gene	D230044M03Rik	0.0374836	-2.01759
1424047_at	8.05119	7.8375	8.18678	7.27539	7.95975	7.43305	6.94858	7.14261	6.94325	8.16953	7.99668	7.53719	8.4903	8.22136	8.39216	7.862	8.17736	8.0665	2-deoxyribose-5-phosphate aldolase homolog (C. elegans)	Dera	0.00110988	-2.01905
1436362_x_at	11.7267	11.4065	10.6636	11.2561	11.3475	11.3191	10.4373	10.2485	9.9398	10.9495	9.80019	10.9758	11.2769	10.5827	10.9065	10.7295	9.58076	9.99704	RIKEN cDNA 2700079J08 gene	2700079J08Rik	0.0380513	-2.08073
1441593_at	4.48841	4.11431	3.29458	4.31195	2.8692	3.94861	2.86841	2.86664	2.82378	2.74455	2.23488	2.95471	2.82414	2.81438	2.87146	2.86714	2.21522	2.69235	Phosphatase and tensin homolog	Pten	0.0343855	-2.16268
1459887_at	4.2906	4.17608	3.21575	4.40481	3.02462	4.54754	3.06413	2.68097	2.592	2.62158	2.77254	5.9385	3.16079	3.01126	3.72168	3.15301	2.61641	2.7612	Ubiquitination factor E4A, UFD2 homolog (S. cerevisiae)	Ube4a	0.0394991	-2.16612
1444349_at	7.09135	6.80825	5.77676	6.78057	4.94804	6.70088	5.4181	5.44225	5.47063	5.0555	4.24051	7.69142	5.44601	4.94435	5.73407	6.66631	5.39492	5.67018	AT rich interactive domain 2 (Arid-rfx like)	Arid2	0.0493347	-2.16614
1456515_s_at	4.93783	4.83051	4.19121	2.99334	2.60185	2.34658	3.42782	4.13182	3.01653	2.39425	2.45396	2.4035	2.66214	3.93295	3.59743	2.64586	2.39286	2.57825	transcription factor-like 5 (basic helix-loop-helix)	Tcfl5	0.0480035	-2.18524
1456250_x_at	5.12953	5.63476	5.08633	3.21504	3.60444	2.86964	4.03252	4.64695	3.76061	3.09656	3.38811	2.60708	4.80379	5.49006	4.51236	3.05995	3.18286	4.38898	transforming growth factor, beta induced	Tgfbi	0.0227565	-2.199
1456359_at	7.7212	7.76596	7.31771	6.37781	6.77771	6.82047	6.37004	6.46935	6.42732	6.51541	6.10629	6.3994	6.31398	6.50542	6.58155	6.42518	6.94153	7.19417	peptidylprolyl isomerase domain and WD repeat containing 1	Ppwd1	0.00125668	-2.2648
1459238_at	4.67087	4.78177	3.60035	3.78537	2.96539	3.77452	3.38594	2.97687	3.10689	3.08812	3.10564	3.06186	2.93271	2.96324	3.42567	3.00327	2.82365	3.09863			0.0391739	-2.28854
1439929_at	6.31196	5.32798	4.98142	5.74122	4.86153	6.21463	4.55216	4.23767	4.2416	4.57173	3.63632	6.9627	4.14436	4.07036	5.5378	5.24133	4.76605	5.47485	Malignant fibrous histiocytoma amplified sequence 1	Mfhas1	0.0438911	-2.29206
1417764_at	8.14798	8.78583	8.39687	8.17114	7.20234	8.41545	7.20931	7.2908	7.22113	8.49078	7.38541	7.24091	9.24452	9.13359	7.83078	8.20898	9.25002	8.98068	signal sequence receptor, alpha /// similar to signal sequence receptor, alpha	Ssr1 /// LOC636537	0.00302188	-2.30241
1455763_at	4.84004	4.67367	5.13375	3.55139	4.41064	3.2451	3.3608	3.89928	3.69946	2.82697	2.88659	2.76074	2.82924	2.85447	2.8464	2.75992	2.80115	2.7482	ring finger protein 41	Rnf41	0.00402097	-2.34455
1437667_a_at	8.11405	7.9259	7.99387	6.67962	6.16723	6.91068	6.61604	7.29964	6.32358	5.20338	5.51516	4.89686	6.43954	6.01667	6.67719	5.33534	5.40199	6.3384	BTB and CNC homology 2	Bach2	0.0126808	-2.40303
1444260_at	6.97449	7.02669	7.42957	8.23717	5.56496	7.70022	5.53846	6.66159	5.41455	6.83119	6.79631	4.80246	6.16589	6.25544	6.90504	3.63113	6.53995	6.86849	Transcribed locus		0.0393543	-2.41504
1455965_at	4.71606	4.90493	5.05496	2.43633	2.56732	2.05406	3.98084	2.71492	4.08308	2.05489	2.56291	2.57523	4.52074	4.43512	4.98094	2.09473	2.07455	2.08328			0.0449384	-2.46065
1439578_at	8.89319	8.78927	8.9026	7.0285	7.78022	8.34647	7.61073	7.56246	7.27456	7.75637	7.60498	7.9511	9.08707	8.20105	8.39555	7.55218	8.80882	8.14862	U7 snRNP-specific Sm-like protein LSM11	Lsm11	0.000241671	-2.60106
1429331_at	9.05871	9.44296	8.29528	9.864	8.52404	9.21382	7.74792	7.53493	7.37317	8.02065	8.26857	9.40683	7.61597	8.14741	7.64881	8.1964	7.08624	7.34208	RIKEN cDNA 4632427E13 gene	4632427E13Rik	0.0176042	-2.60324
1457936_at	9.75816	9.83405	9.72441	8.15605	9.50895	8.47368	8.44884	8.31609	8.28681	7.5928	8.0268	7.94483	9.50952	10.3611	9.52172	9.26378	9.88567	9.04705	mitogen activated protein kinase 8	Mapk8	1.81564e-05	-2.67888
1426607_at	11.8886	11.5376	11.5477	10.7689	11.1958	11.2243	9.78764	10.9628	9.95043	10.605	10.4428	9.835	9.59156	10.1638	6.18686	11.2332	7.14532	7.42056	predicted gene, EG633640	EG633640	0.0208915	-2.68391
1430566_at	5.2847	4.40264	3.86429	5.74659	4.12867	5.20415	3.63899	2.82855	2.80187	3.13688	2.83009	5.23878	2.80017	3.01629	3.21726	3.3897	2.7897	2.80269	RIKEN cDNA 4733401A01 gene	4733401A01Rik	0.0453381	-2.68964
1448150_at	3.64605	3.62303	4.14883	2.51619	2.38492	2.50591	2.30513	2.31054	2.38764	2.18277	2.30749	2.55274	2.34888	2.12686	2.30528	2.14739	2.12269	2.46095	nucleoporin 62	Nup62	0.00106209	-2.77317
1454904_at	8.65141	7.6526	7.64304	7.03423	6.44283	7.70828	6.32099	6.20782	6.83291	6.28096	5.81768	6.83604	6.30623	6.29503	6.35407	7.94525	6.17218	6.02678	X-linked myotubular myopathy gene 1	Mtm1	0.0166633	-2.88475
1432393_a_at	3.98548	3.68997	4.17583	2.22064	2.47058	3.50758	2.33598	2.33454	2.32992	2.5011	2.30886	2.24851	4.25678	2.52788	3.08479	2.34317	6.30843	5.45889	tRNA-histidine guanylyltransferase 1-like (S. cerevisiae)	Thg1l	0.000333295	-3.06726
1416529_at	6.04031	5.53169	5.57743	2.89867	5.11961	4.62832	3.73363	3.73345	3.94085	4.93595	4.79357	4.15062	5.96741	5.99008	6.07483	4.51079	5.50738	4.71164	epithelial membrane protein 1	Emp1	0.00041085	-3.7681
1440509_at	5.10002	4.91925	5.0254	2.77992	2.84492	6.51422	3.02018	2.81942	3.00879	2.99818	2.88162	2.84899	4.89423	2.89049	4.97771	2.84926	9.08867	8.71533	SRY-box containing gene 30	Sox30	1.59308e-05	-4.18557
1439170_at	9.96967	9.54321	9.22133	8.77248	7.92271	9.04971	5.50617	8.27651	5.70089	6.6861	6.75986	8.13273	7.806	7.86938	8.60721	6.33068	7.62232	8.78058			0.0283983	-8.47694

## Sheet: P28
Probe Set ID	E8R_024a01_(Mouse430_2)	E8R_024a02_(Mouse430_2)	E8R_024a03_(Mouse430_2)	E8R_024b01_(Mouse430_2)	E8R_024b02_(Mouse430_2)	E8R_024b03_(Mouse430_2)	E8R_024c01_(Mouse430_2)	E8R_024c02_(Mouse430_2)	E8R_024c03_(Mouse430_2)	E8R_024d01_(Mouse430_2)	E8R_024d02_(Mouse430_2)	E8R_024d03_(Mouse430_2)	E8R_024e01_(Mouse430_2)	E8R_024e02_(Mouse430_2)	E8R_024e03_(Mouse430_2)	E8R_024f01_(Mouse430_2)	E8R_024f02_(Mouse430_2)	E8R_024f03_(Mouse430_2)	Unigene(Avadis)	GO(Avadis)	Gene Title	Gene Symbol	pvalue([B1KOP28] Vs [wtP28])	FC
1449161_at	2.34646	2.32693	2.30452	5.01571	4.60306	2.3985	2.31258	2.33536	2.31071	10.7775	10.1227	11.1244	2.38356	2.2901	2.38519	11.5089	11.3804	11.5732	Mm.284855	GO:0007169|GO:0007205|GO:0007267|GO:0009405|GO:0019229|GO:0042310|GO:0045987|GO:0050880|GO:0005576|GO:0005615|GO:0005625|GO:0008083	endothelin 2	Edn2	0.00151557	101.767
1443200_at	2.85957	2.83154	2.76607	2.76999	2.82251	2.70483	2.76285	2.82517	2.66787	9.3434	9.19026	9.36234	2.80099	2.69389	2.8354	10.0901	10.1706	10.4502	Mm.379490		hypothetical protein A930011G24	A930011G24	5.60524e-08	92.5967
1419100_at	3.16728	3.65512	2.78632	3.83034	3.85852	2.95698	2.82571	6.35361	6.62264	9.85659	7.97728	10.2835	2.79638	6.19329	7.68119	11.0633	11.5651	11.3817	Mm.22650	GO:0006953|GO:0008150|GO:0005615|GO:0004866|GO:0004867	serine (or cysteine) peptidase inhibitor, clade A, member 3N	Serpina3n	0.00161957	56.6433
1441955_s_at	3.48291	3.23897	3.38863	3.25001	3.01943	3.34458	8.46374	3.44597	8.88792	8.83821	8.86642	8.26886	8.3557	8.94428	9.02334	3.71878	10.0751	10.0968	Mm.132584	GO:0006417|GO:0006445|GO:0008150|GO:0005575|GO:0003674|GO:0003723	polyadenylate binding protein-interacting protein 1 /// similar to poly(A) binding protein interacting protein 1	Paip1 /// LOC676674	1.4967e-05	43.8091
1425521_at	5.28398	5.22	3.60086	4.94851	5.03108	4.69877	9.63787	3.88709	10.1641	10.2668	10.1017	9.61988	9.83541	9.9227	10.4223	4.92609	11.3561	11.3717	Mm.132584	GO:0006417|GO:0006445|GO:0008150|GO:0005575|GO:0003674|GO:0003723	polyadenylate binding protein-interacting protein 1	Paip1	1.98353e-05	34.3766
1418021_at	3.097	3.08034	3.29827	5.11364	3.64597	3.40421	3.00886	3.07225	3.23131	9.25115	8.90703	9.06195	3.06148	3.05768	3.071	9.90367	10.1549	10.5897	Mm.18845	GO:0006954|GO:0006956|GO:0006956|GO:0016064|GO:0006955|GO:0006958|GO:0045087|GO:0006118|GO:0006468|GO:0005576|GO:0016020|GO:0005634|GO:0004866|GO:0003676|GO:0004386|GO:0005524|GO:0008026|GO:0016301|GO:0004497|GO:0005506|GO:0016491|GO:0020037|GO:0046872|GO:0000166|GO:0004674|GO:0005515|GO:0016740|GO:0030145	complement component 4B (Childo blood group) /// similar to Complement C4 precursor	C4b /// LOC675521	0.000763282	32.4191
1431631_at	3.19818	2.4905	3.14351	3.08718	3.11064	3.12438	3.63879	2.6562	3.23628	8.08325	8.06893	7.88387	3.61008	3.16002	3.12822	7.83896	8.40838	9.14764			RIKEN cDNA 2900057B20 gene	2900057B20Rik	1.86254e-07	29.9527
1449826_a_at	2.55527	2.53275	2.49792	2.48328	2.84448	2.44729	2.52097	2.53569	2.51166	7.47756	7.0707	7.5659	2.75114	2.53874	2.52457	7.57689	8.43326	7.30639	Mm.32171	GO:0000074|GO:0000186|GO:0000187|GO:0001525|GO:0001759|GO:0001934|GO:0006935|GO:0007165|GO:0007265|GO:0007267|GO:0007275|GO:0007399|GO:0007517|GO:0008283|GO:0008284|GO:0008284|GO:0008285|GO:0009887|GO:0010001|GO:0021940|GO:0030154|GO:0030324|GO:0045597|GO:0046668|GO:0001525|GO:0008284|GO:0006457|GO:0005576|GO:0005615|GO:0005615|GO:0005104|GO:0005515|GO:0008083|GO:0008201|GO:0008083|GO:0000166|GO:…	fibroblast growth factor 2	Fgf2	1.75869e-05	27.4684
1448433_a_at	4.10646	3.90205	3.77138	4.43528	4.12304	3.58388	4.08982	3.90267	3.88487	8.95035	8.43164	8.99485	4.27378	3.87633	3.82025	8.44188	9.60433	9.71288	Mm.262345	GO:0006508|GO:0007275|GO:0005615|GO:0003676|GO:0005518	procollagen C-endopeptidase enhancer protein	Pcolce	0.000102851	26.8133
1437165_a_at	5.57379	5.54761	5.96617	7.35126	6.9568	5.66073	6.1166	6.21609	5.71488	11.3947	10.8051	11.6051	6.57796	6.34003	5.62982	11.3718	12.0404	12.2611	Mm.262345	GO:0006508|GO:0007275|GO:0005615|GO:0003676|GO:0005518	procollagen C-endopeptidase enhancer protein	Pcolce	0.00121768	24.454
1460129_at	4.76073	5.24409	5.84962	2.19024	2.23849	2.18412	4.79059	5.74931	4.54127	8.09819	7.55706	4.3998	3.84528	5.73446	5.3262	5.77636	8.74087	9.43696	Mm.57040	GO:0006810|GO:0006836|GO:0015844|GO:0048265|GO:0006836|GO:0005887|GO:0016020|GO:0016021|GO:0016021|GO:0005328|GO:0008504|GO:0015293	solute carrier family 6 (neurotransmitter transporter, noradrenalin), member 2	Slc6a2	0.017767	22.3272
1418449_at	2.12145	2.09274	2.0543	2.03328	2.09357	2.03106	2.08119	2.0948	2.07109	7.09994	6.00024	5.46604	2.06837	2.06547	2.09518	7.81183	7.72769	8.0472	Mm.36726	GO:0005578|GO:0005604	ladinin	Lad1	0.00100845	17.5829
1460470_at	3.59711	4.1311	3.64429	4.57319	5.58699	5.12631	5.12279	3.6641	4.67138	9.73805	8.54735	8.86124	6.31714	3.29977	4.90572	8.31367	6.31817	7.99769	Mm.244835	GO:0006118|GO:0006605|GO:0006631|GO:0006635|GO:0005777|GO:0003995|GO:0003997|GO:0008083|GO:0050660	acyl-Coenzyme A oxidase-like	Acoxl	0.00101844	15.4913
1418133_at	2.96145	2.9325	2.90361	2.91312	2.96681	2.86545	2.95066	2.95867	2.96059	7.30574	6.5519	6.66444	2.67012	2.91633	2.95924	8.29525	9.44294	9.80678	Mm.235309	GO:0000074|GO:0002315|GO:0002455|GO:0002467|GO:0006350|GO:0006355|GO:0007253|GO:0019735|GO:0042088|GO:0042536|GO:0042742|GO:0042771|GO:0042832|GO:0045082|GO:0006355|GO:0005634|GO:0003677|GO:0003700|GO:0005515	B-cell leukemia/lymphoma 3	Bcl3	7.72973e-05	15.1955
1456945_at	6.1623	6.36978	6.57528	7.95962	8.03934	7.12195	6.79553	6.76096	7.06954	11.6869	11.5985	11.6075	7.36168	6.31729	6.58015	11.923	11.8477	12.2625	Mm.434537	GO:0008083|GO:0016787	nudix (nucleoside diphosphate linked moiety X)-type motif 6	Nudt6	0.000184052	15.1787
1434719_at	7.05258	7.05085	7.53055	6.87127	7.09271	6.36117	7.62256	7.58281	6.52288	10.6577	10.3286	11.0249	8.29868	7.57924	7.18037	11.693	12.3073	12.4815	Mm.30151	GO:0004866|GO:0030414	alpha-2-macroglobulin /// hypothetical protein LOC677369	A2m /// LOC677369	0.000191443	14.8806
1418724_at	2.62408	2.73982	2.66158	3.505	3.40353	3.47148	3.08886	2.56659	3.32992	6.94223	7.24758	7.53912	2.58907	2.59156	2.53455	7.96856	7.19386	7.39299	Mm.117180	GO:0006508|GO:0006955|GO:0006956|GO:0006958|GO:0045087|GO:0005576|GO:0005615|GO:0016020|GO:0003818|GO:0004252|GO:0005044|GO:0008233|GO:0016787	complement component factor i	Cfi	2.702e-05	13.7654
1423233_at	6.51548	6.72367	6.84681	8.47263	8.41385	7.92044	6.91573	6.40163	6.66545	12.3586	11.566	11.8899	6.85218	6.79374	6.61415	12.3783	12.7251	12.5966	Mm.347407	GO:0006350|GO:0006355|GO:0005634|GO:0005634|GO:0003677|GO:0003700|GO:0042803|GO:0043565|GO:0046982|GO:0046983|GO:0005515|GO:0003677	CCAAT/enhancer binding protein (C/EBP), delta	Cebpd	0.000222051	12.7216
1460696_at	4.88672	5.05544	5.11287	3.97746	4.45184	3.03189	5.104	5.06997	4.66122	7.66939	7.22802	7.23916	5.00592	5.05598	5.13118	7.5585	8.39223	8.34739	Mm.215960	GO:0008270|GO:0016491	cDNA sequence BC026585	BC026585	0.00129161	11.7816
1421161_at	4.7919	4.41911	4.5407	5.37618	5.78509	4.29032	4.62518	4.45751	5.32393	8.89479	8.94912	8.1058	4.55043	4.66651	4.36712	8.75236	9.41545	8.5908	Mm.2024	GO:0000074|GO:0008283|GO:0008284|GO:0005615|GO:0005625|GO:0016020|GO:0016021|GO:0016021|GO:0005154|GO:0008083	betacellulin, epidermal growth factor family member	Btc	0.00258892	11.3087
1424825_a_at	3.0225	2.96622	2.93884	2.85919	3.09918	2.85774	2.99543	3.01957	2.98319	7.02631	6.68386	5.51269	2.99961	2.94486	3.03158	8.39006	6.63375	6.49438	Mm.219621	GO:0007155|GO:0005615|GO:0005886|GO:0005515	glycosylation dependent cell adhesion molecule 1	Glycam1	0.00172849	11.0726
1418240_at	2.78122	2.71355	2.58575	3.78888	3.08031	3.36253	3.06558	2.65081	2.79591	7.10858	7.41896	6.00472	2.62433	2.50073	2.61835	7.52899	7.21057	7.64005	Mm.24038	GO:0006955|GO:0006955|GO:0005575|GO:0016020|GO:0000166|GO:0003924|GO:0003924|GO:0005525|GO:0005525	guanylate nucleotide binding protein 2	Gbp2	0.00195859	10.8041
1449453_at	2.04421	2.02263	1.99565	3.95677	5.35567	4.41015	2.01234	2.02119	2.13588	8.15939	7.85913	7.72301	1.99752	1.99885	2.02191	6.29795	5.77383	6.31612	Mm.246332	GO:0006952|GO:0005615|GO:0005886|GO:0016020|GO:0003953|GO:0016787|GO:0048503	bone marrow stromal cell antigen 1	Bst1	0.00150467	10.1236
1417332_at	3.82568	3.83499	4.10123	4.2215	3.92538	3.35256	3.47832	3.82669	4.11347	7.3667	6.69446	7.12972	4.10641	3.78242	3.82315	7.46423	7.56715	7.92661	Mm.102	GO:0006350|GO:0006355|GO:0045449|GO:0005634|GO:0003677|GO:0030528	regulatory factor X, 2 (influences HLA class II expression)	Rfx2	0.000556181	9.38579
1424921_at	3.5407	3.51908	3.42761	3.63393	3.51356	3.46968	3.51193	3.51563	4.02322	7.44845	6.87389	5.8308	3.49752	3.49904	3.51765	7.11927	8.53615	8.94931	Mm.253518	GO:0006468|GO:0043388|GO:0005634|GO:0005634|GO:0005730|GO:0016020|GO:0016021|GO:0016021|GO:0005634|GO:0003677|GO:0005515|GO:0016301|GO:0016740|GO:0048503	bromodomain containing 4 /// bone marrow stromal cell antigen 2	Brd4 /// Bst2	0.00261405	9.05465
1426509_s_at	4.20278	4.04751	4.91197	5.5373	5.46043	3.73899	5.24172	4.61018	5.74815	8.63722	7.8844	7.74998	7.15463	4.18951	4.93527	8.79158	10.3239	9.85817	Mm.1239	GO:0045103|GO:0005737|GO:0005882|GO:0005882|GO:0005198|GO:0005200|GO:0005515|GO:0005198	glial fibrillary acidic protein	Gfap	0.00804803	9.05238
1435541_at	4.4778	5.85827	5.57217	6.71058	6.84764	5.78094	6.03076	5.05255	5.58466	9.56074	9.48103	9.53944	4.80349	5.31707	5.88696	9.99854	10.0588	9.55074	Mm.2024	GO:0000074|GO:0008283|GO:0008284|GO:0005615|GO:0005625|GO:0016020|GO:0016021|GO:0016021|GO:0005154|GO:0008083	betacellulin, epidermal growth factor family member	Btc	0.000784883	8.46014
1434583_at	7.42846	7.39204	6.99112	4.60716	4.98141	5.18875	7.1839	6.87021	7.33449	7.45713	8.20145	8.31369	6.12026	6.83516	5.88982	6.52332	6.92252	6.68836	Mm.72096	GO:0016020|GO:0016021	transmembrane protein 26	Tmem26	0.000648998	8.36861
1455899_x_at	6.13938	6.04414	6.32572	6.19156	6.59273	6.28027	6.0275	6.5668	5.94899	9.43025	8.83202	9.52205	7.60264	6.92691	7.20123	10.4987	10.9017	11.2976	Mm.3468	GO:0001558|GO:0001932|GO:0006916|GO:0007242|GO:0007259|GO:0009968|GO:0046627|GO:0004860|GO:0005515	suppressor of cytokine signaling 3	Socs3	0.0003041	7.49841
1416625_at	5.94861	5.69146	5.90375	6.63286	6.34056	5.9945	5.66833	5.65999	5.656	9.34732	9.13405	9.18463	6.0154	5.67544	5.29624	10.1482	10.6152	10.7968	Mm.38888	GO:0006955|GO:0006956|GO:0006958|GO:0007596|GO:0008015|GO:0045087|GO:0005576|GO:0005615|GO:0004866|GO:0004867	serine (or cysteine) peptidase inhibitor, clade G, member 1	Serping1	0.000120099	7.46096
1418675_at	2.34422	2.25586	2.23964	2.35529	2.39733	2.2845	2.39524	2.34827	2.34361	4.9941	5.28829	5.44261	2.38027	2.38154	2.26153	5.75876	6.75104	6.44484	Mm.10760	GO:0007166|GO:0005615|GO:0005887|GO:0016020|GO:0016021|GO:0016020|GO:0016021|GO:0004872|GO:0004896|GO:0004924|GO:0004896	oncostatin M receptor	Osmr	2.84352e-05	7.44339
1435409_at	8.81129	9.07765	8.47256	6.3427	6.51194	7.04514	8.91501	8.3244	9.18077	9.11478	9.68742	9.6117	7.96055	8.35435	8.89448	8.87305	8.56361	8.2309	Mm.2479		Transcribed locus		0.000515774	7.15048
1421375_a_at	6.53685	6.74854	6.81776	7.22443	7.46775	6.83274	6.25954	6.50345	6.7568	9.98236	10.2463	9.80315	7.19067	7.01088	6.89694	11.7254	12.4094	12.4799	Mm.100144	GO:0000074|GO:0007049|GO:0007165|GO:0007267|GO:0007409|GO:0008283|GO:0048146|GO:0007409|GO:0048146|GO:0001726|GO:0005634|GO:0005635|GO:0005737|GO:0005635|GO:0005509|GO:0005509|GO:0005515|GO:0008083|GO:0008270|GO:0042803|GO:0048154|GO:0048306|GO:0005515|GO:0005509	S100 calcium binding protein A6 (calcyclin)	S100a6	0.000229547	7.13858
1418674_at	6.55323	6.51535	6.64083	6.65781	6.9911	6.48009	6.44704	6.4728	6.2032	9.40315	9.32962	9.73022	6.94454	6.923	6.90013	10.2036	10.4432	10.6981	Mm.10760	GO:0007166|GO:0005615|GO:0005887|GO:0016020|GO:0016021|GO:0016020|GO:0016021|GO:0004872|GO:0004896|GO:0004924|GO:0004896	oncostatin M receptor	Osmr	0.000137864	6.85898
1418726_a_at	3.20379	2.75585	3.1377	3.19983	3.51126	2.6159	3.19579	2.84114	3.04679	5.04194	6.39369	6.19515	3.19707	3.04456	3.12285	7.40541	6.29068	7.26276	Mm.247470	GO:0006936|GO:0006937|GO:0008016|GO:0005737|GO:0005861|GO:0030017|GO:0005861|GO:0005200	troponin T2, cardiac	Tnnt2	0.00507179	6.81129
1456212_x_at	5.68098	5.74747	5.49614	5.53325	5.91608	4.82711	4.3698	5.81192	5.28845	8.44579	7.59266	8.52153	6.12433	5.46452	5.96697	9.59724	9.98272	10.4531	Mm.3468	GO:0001558|GO:0001932|GO:0006916|GO:0007242|GO:0007259|GO:0009968|GO:0046627|GO:0004860|GO:0005515	suppressor of cytokine signaling 3	Socs3	0.00319224	6.7795
1449454_at	2.88942	2.41501	2.55359	5.84954	5.89782	5.69189	2.675	2.41773	2.80313	8.71581	8.52744	8.47678	3.20186	2.58261	2.65954	6.89202	6.72774	6.65908	Mm.246332	GO:0006952|GO:0005615|GO:0005886|GO:0016020|GO:0003953|GO:0016787|GO:0048503	bone marrow stromal cell antigen 1	Bst1	8.59287e-06	6.77517
1426708_at	7.25594	7.02136	7.28264	7.46853	7.52705	7.92842	6.95277	7.25339	6.94885	10.423	10.2399	10.3949	7.09705	7.42259	7.66239	10.9742	11.3419	10.4075	Mm.24842	GO:0008150|GO:0005575|GO:0016020|GO:0016021|GO:0003674|GO:0004872|GO:0005515|GO:0046872	anthrax toxin receptor 2	Antxr2	6.32757e-05	6.5489
1460248_at	5.04936	5.4904	6.08	3.72634	4.54037	2.40078	6.34167	6.5754	5.62181	6.61493	6.60028	5.54497	6.38677	5.52062	5.65337	5.94141	7.31921	7.06759	Mm.432004	GO:0006508|GO:0007155|GO:0006508|GO:0005615|GO:0005615|GO:0004180|GO:0004182|GO:0005515	carboxypeptidase X 2 (M14 family)	Cpxm2	0.0197451	6.48705
1456329_at	8.35727	8.14784	7.8892	7.06192	6.09799	6.50535	7.68657	7.93123	7.83735	8.90494	8.86157	9.84458	8.27579	7.41965	8.17865	10.3258	10.3429	10.9496	Mm.423132	GO:0007155|GO:0007275|GO:0030154|GO:0016020|GO:0016021|GO:0004872|GO:0005515	protogenin homolog (Gallus gallus)	Prtg	0.00338615	6.27062
1419666_x_at	3.81301	3.82752	3.55014	6.44404	5.87904	6.08836	3.25071	4.44392	4.36548	8.88819	8.71907	8.72555	4.14858	4.47998	4.25104	10.2509	10.9141	10.7649	Mm.18742	GO:0006917|GO:0016049|GO:0005634|GO:0005634	nuclear protein 1	Nupr1	0.000109809	6.2353
1419665_a_at	3.92923	3.25366	3.81524	6.38229	6.53939	6.37807	3.33148	3.9211	4.10539	9.3239	8.99682	8.86484	4.80242	4.37594	3.94977	10.5201	11.1592	11.1352	Mm.18742	GO:0006917|GO:0016049|GO:0005634|GO:0005634	nuclear protein 1	Nupr1	5.65739e-05	6.18426
1449848_at	2.31092	2.43416	2.29077	4.134	3.2391	2.50267	2.42178	2.42344	2.41917	6.16115	5.91971	5.63185	2.51845	2.26607	2.28009	6.8281	6.38388	6.57441	Mm.313181	GO:0006471|GO:0007165|GO:0007186|GO:0007186|GO:0006471|GO:0005834|GO:0005834|GO:0005886|GO:0000166|GO:0003924|GO:0003924|GO:0004871|GO:0005525|GO:0019001	guanine nucleotide binding protein, alpha 14	Gna14	0.00621947	6.11482
1438410_at	6.00242	5.96811	5.80879	4.47847	4.64284	4.87536	5.9586	5.97758	5.9548	7.30657	6.96476	7.53678	6.05728	5.49968	6.40769	7.96637	8.71686	9.15799	Mm.423132	GO:0007155|GO:0007275|GO:0030154|GO:0016020|GO:0016021|GO:0004872|GO:0005515	protogenin homolog (Gallus gallus)	Prtg	0.000209523	6.07891
1427076_at	7.37564	7.2994	7.99115	5.16399	4.78651	3.92509	7.36158	7.93613	7.43061	7.24301	7.04191	7.38287	6.69754	7.39036	7.01316	7.99284	7.1437	7.40699	Mm.3999		macrophage expressed gene 1 /// similar to macrophage expressed gene 1	Mpeg1 /// LOC671359	0.00239035	6.05195
1454358_at	5.99034	5.93101	6.03618	5.88751	6.46283	6.02573	6.05057	6.04539	5.9584	9.10817	8.59058	8.44328	5.89355	5.83204	5.88352	9.05292	8.08369	8.4102			RIKEN cDNA 2900060N12 gene	2900060N12Rik	0.000623597	6.01537
1449401_at	6.05185	5.75023	6.53499	4.55149	4.6062	4.5891	6.50015	6.5398	6.31384	7.71969	7.27252	6.47359	6.33799	6.53042	6.08242	7.97324	8.3534	8.6442		GO:0006817|GO:0006955|GO:0006956|GO:0006958|GO:0045087|GO:0005576|GO:0005615|GO:0005737|GO:0016020|GO:0005164	complement component 1, q subcomponent, C chain	C1qc	0.00213127	5.95046
1427221_at	4.14535	4.6692	5.8523	4.26382	6.06546	3.65584	5.7587	6.19789	4.25115	7.17939	7.39668	7.0993	6.21169	5.86533	5.78879	8.77163	7.98776	8.38195	Mm.41963	GO:0006810|GO:0006836|GO:0006810|GO:0005887|GO:0016020|GO:0016021|GO:0005886|GO:0005328|GO:0015293|GO:0005215	X transporter protein 3 similar 1 gene	Xtrp3s1	0.0245223	5.91105
1432609_at	1.94882	1.97949	1.95854	1.87977	1.9365	1.88005	1.88823	1.91867	1.97721	5.28521	4.79409	3.23627	2.05299	1.97232	1.94224	5.56764	5.6686	6.27464					0.0147292	5.81488
1422903_at	6.41359	5.91332	6.99309	5.10521	5.91004	3.9689	7.73317	7.84613	7.28804	7.49032	7.96359	7.14093	5.95113	7.33858	4.79449	8.39775	7.61577	7.67069	Mm.2639	GO:0006915|GO:0006952|GO:0006954|GO:0006955|GO:0006959|GO:0007165|GO:0008283|GO:0005615|GO:0005886|GO:0004871|GO:0005515	lymphocyte antigen 86	Ly86	0.0142724	5.8034
1449363_at	4.02721	4.16744	4.22751	5.85822	5.7035	5.97195	4.29246	4.67915	4.83742	8.66571	8.34944	8.09944	5.4355	4.37536	4.19974	9.09895	9.20516	9.32932	Mm.2706	GO:0006094|GO:0006350|GO:0006355|GO:0006355|GO:0005634|GO:0005667|GO:0003677|GO:0003700|GO:0003714|GO:0016564|GO:0043565|GO:0046983|GO:0003677	activating transcription factor 3	Atf3	0.000153911	5.76361
1440142_s_at	2.3527	2.86431	3.35002	3.49229	3.54552	2.70997	1.70522	1.71146	3.29802	5.65275	5.67293	5.99724	3.96563	3.52308	1.84023	7.32129	7.25814	6.9555	Mm.1239	GO:0045103|GO:0005737|GO:0005882|GO:0005882|GO:0005198|GO:0005200|GO:0005515|GO:0005198	glial fibrillary acidic protein	Gfap	0.000986739	5.75593
1417381_at	6.94056	6.94501	7.29539	5.59758	5.79693	5.39384	7.15378	7.09359	7.0823	8.58395	8.22477	7.49826	6.83368	6.94527	5.73252	8.52817	9.0537	9.06056		GO:0006817|GO:0006955|GO:0006956|GO:0006958|GO:0045087|GO:0006958|GO:0005615|GO:0005737	complement component 1, q subcomponent, alpha polypeptide	C1qa	0.00180262	5.68127
1450783_at	1.98151	2.24297	2.21072	2.43298	2.6426	2.68537	2.2331	2.24211	2.22648	5.26935	5.70904	4.25118	1.93339	2.024	2.2431	4.38294	2.70079	5.12721	Mm.6718	GO:0006955|GO:0005488	interferon-induced protein with tetratricopeptide repeats 1	Ifit1	0.00475907	5.61599
1450971_at	4.20399	3.89468	4.15695	5.56089	6.12003	5.6125	4.14178	4.11178	4.10513	8.78006	8.07457	7.88546	5.26224	5.0843	4.32655	8.38288	8.77542	8.66385	Mm.1360	GO:0000074|GO:0000185|GO:0000186|GO:0006469|GO:0006915|GO:0006950|GO:0007275|GO:0030154|GO:0005634|GO:0005515	growth arrest and DNA-damage-inducible 45 beta	Gadd45b	0.00158703	5.58758
1436279_at	7.57523	7.59352	7.92431	5.8303	6.36093	4.74671	8.09299	8.26188	7.40622	8.02953	8.09606	8.23174	8.49851	8.04111	8.20906	8.52406	8.98712	9.12823	Mm.399771		Transcribed locus		0.00666985	5.55247
1421811_at	8.78555	9.32914	9.30364	7.34442	7.64461	6.18923	9.47384	10.259	9.06924	9.32526	9.45313	9.7188	9.18848	9.80955	9.46857	9.8181	10.6652	10.7104	Mm.4159	GO:0006954|GO:0007155|GO:0016525|GO:0006928|GO:0007275|GO:0007399|GO:0007596|GO:0005576|GO:0005615|GO:0005615|GO:0005198|GO:0005509|GO:0005515|GO:0008201|GO:0004866|GO:0004871	thrombospondin 1 /// similar to thrombospondin 1	Thbs1 /// LOC640441	0.00600325	5.42507
1418190_at	6.34756	6.42199	7.22497	5.84	7.22296	5.34172	7.39781	7.36312	6.49447	8.84823	8.48951	8.35441	7.6646	5.73529	6.71277	8.53312	9.21079	8.54266	Mm.237657	GO:0008015|GO:0008203|GO:0008203|GO:0009605|GO:0009636|GO:0005576|GO:0005615|GO:0004063|GO:0004064|GO:0005319|GO:0008035|GO:0016787|GO:0004064	paraoxonase 1	Pon1	0.0139638	5.38578
1453628_s_at	8.10022	7.96626	8.2081	9.87598	9.51822	9.67194	8.62194	8.09548	8.54683	12.1788	12.0163	12.142	8.96977	7.93979	7.99073	12.46	12.645	12.6018	Mm.307615	GO:0005515	leucine rich repeat containing 2	Lrrc2	2.96511e-05	5.36537
1452483_a_at	3.59621	3.58495	3.55557	4.02907	3.61253	3.08743	3.68294	3.60313	4.38536	6.46071	5.88493	5.59223	4.05317	4.05411	2.71915	6.51385	7.59293	6.86017	Mm.423621	GO:0001658|GO:0007155|GO:0007160|GO:0016337|GO:0005887|GO:0009897|GO:0016020|GO:0016021|GO:0004872|GO:0005515|GO:0005518|GO:0005540|GO:0005540	CD44 antigen	Cd44	0.00299409	5.2888
1448894_at	3.48987	4.74989	4.36737	3.2688	3.83523	2.73938	2.90094	4.60781	4.42939	5.84272	6.4226	4.77993	3.60612	4.15866	3.64432	4.9874	5.07792	5.35444	Mm.5378	GO:0004032|GO:0016491	aldo-keto reductase family 1, member B8	Akr1b8	0.0140341	5.28027
1424967_x_at	2.79842	1.97719	2.65112	3.77678	2.77351	3.04557	2.64256	2.69021	2.72143	5.69188	5.38636	5.70862	2.72961	2.71353	2.7635	7.29523	6.76462	6.14672	Mm.247470	GO:0006936|GO:0006937|GO:0008016|GO:0005737|GO:0005861|GO:0030017|GO:0005861|GO:0005200	troponin T2, cardiac	Tnnt2	0.00164618	5.26707
1425546_a_at	9.25852	9.95287	10.2417	10.7988	10.906	10.1075	10.8419	10.7106	9.89536	13.0349	12.9967	12.9367	10.222	8.6593	8.88489	13.2773	13.3294	13.7863	Mm.37214	GO:0006810|GO:0006811|GO:0006826|GO:0006879|GO:0006826|GO:0006879|GO:0005576|GO:0005615|GO:0005768|GO:0030139|GO:0030139|GO:0005576|GO:0005506|GO:0008199|GO:0046872|GO:0008199	transferrin	Trf	0.000693226	5.22463
1421322_a_at	5.08827	5.75849	6.22213	6.3428	5.9322	6.33183	6.25494	5.8881	6.40232	8.95275	8.47602	8.25715	6.08402	5.59882	5.85663	8.88597	9.04091	9.08848	Mm.2032	GO:0006350|GO:0006355|GO:0006955|GO:0045351|GO:0005622|GO:0005634|GO:0005667|GO:0003677|GO:0003700|GO:0005515	interferon dependent positive acting transcription factor 3 gamma	Isgf3g	0.000658002	5.13262
1450197_at	4.5409	6.29507	7.01776	4.21688	6.68631	4.93175	6.86967	7.59626	6.44355	7.88499	8.12773	6.89765	8.29939	7.63763	7.63371	6.82982	8.30571	8.77258	Mm.131708	GO:0007468|GO:0007601|GO:0042574|GO:0050896|GO:0006776|GO:0007601|GO:0016020|GO:0005515	retinal pigment epithelium 65	Rpe65	0.045896	5.12828
1420470_at	2.19338	2.17231	2.14042	2.11452	2.22699	2.11827	2.16139	2.17229	2.14731	4.52443	5.38884	3.59678	2.14802	2.14811	2.16805	2.16886	2.14918	3.00448	Mm.10108	GO:0006790|GO:0005737|GO:0004062|GO:0008146|GO:0016740|GO:0008146	sulfotransferase family, cytosolic, 1C, member 1	Sult1c1	0.0105743	5.09858
1456418_at	4.85708	5.03626	5.3894	5.44187	5.86291	4.79333	6.0308	6.34581	5.60448	7.69672	7.84893	7.49313	6.5187	5.07885	4.83028	7.08427	7.49205	7.65943	Mm.23065		Trinucleotide repeat containing 15	Tnrc15	0.00212335	4.97106
1444487_at	4.05903	4.8959	5.07058	5.04624	5.89139	4.12131	5.70104	5.12913	4.57565	7.38678	7.00505	7.52037	6.04427	4.01286	5.40217	6.21278	7.52483	7.39149	Mm.33921	GO:0006653|GO:0006776|GO:0007601|GO:0050896|GO:0005783|GO:0016020|GO:0016021|GO:0016021|GO:0008374|GO:0008415|GO:0016740|GO:0047173	lecithin-retinol acyltransferase (phosphatidylcholine-retinol-O-acyltransferase)	Lrat	0.0128655	4.87168
1450792_at	7.38231	7.2071	7.99787	5.28571	6.08749	5.52263	7.50022	7.71925	7.26554	7.86949	8.19603	7.65339	7.60884	7.61353	7.26299	8.49239	8.6635	8.67552	Mm.46301	GO:0006968|GO:0007242|GO:0005887|GO:0016020|GO:0016021|GO:0016021|GO:0005057|GO:0005515|GO:0016301	TYRO protein tyrosine kinase binding protein	Tyrobp	0.00134297	4.83782
1426508_at	6.53594	6.36348	6.59386	6.58681	6.70929	5.77243	6.5411	5.70853	6.84527	9.12529	8.57494	8.12812	7.8539	6.60682	5.68971	9.4281	11.1307	10.1441	Mm.1239	GO:0045103|GO:0005737|GO:0005882|GO:0005882|GO:0005198|GO:0005200|GO:0005515|GO:0005198	glial fibrillary acidic protein	Gfap	0.00542925	4.76763
1435906_x_at	2.96529	3.88269	3.17422	5.30992	4.92324	4.81806	3.72795	3.28033	3.85337	7.61975	7.48847	6.6878	3.94717	3.23538	3.27988	7.91636	7.59927	8.06429	Mm.24038	GO:0006955|GO:0006955|GO:0005575|GO:0016020|GO:0000166|GO:0003924|GO:0003924|GO:0005525|GO:0005525	guanylate nucleotide binding protein 2	Gbp2	0.00235509	4.75111
1455905_at	6.24725	6.8045	6.60473	6.37946	6.73639	6.19724	6.59417	6.54875	5.19576	8.75316	8.45374	8.8426	8.6397	8.35099	8.39966	8.05415	8.79955	8.52291	Mm.237103	GO:0006099|GO:0005615|GO:0008924	RIKEN cDNA 2610507B11 gene	2610507B11Rik	0.000339412	4.74192
1431008_at	2.78743	3.0485	2.66665	2.93517	3.03997	3.01359	2.65844	2.69222	3.03506	5.58438	5.15319	4.97438	2.65528	3.02136	2.73193	5.2472	6.20518	6.24628			RIKEN cDNA 0610037M15 gene	0610037M15Rik	0.000259478	4.72748
1446785_at	4.0464	3.31361	3.57942	4.23234	4.12939	3.82189	4.73208	4.13419	4.23936	6.55167	6.25298	6.03732	3.92172	3.91323	3.8697	5.61165	3.05677	4.92893	Mm.102949		Transcribed locus		0.000329703	4.65716
1427388_at	5.7865	5.85182	6.07253	7.71512	7.43008	7.60845	5.93785	5.76999	5.80933	9.784	9.65646	9.96348	6.60543	5.73899	6.67044	10.2426	10.4294	10.4392	Mm.307615	GO:0005515	leucine rich repeat containing 2	Lrrc2	5.36603e-05	4.64849
1451580_a_at	10.3962	10.8394	11.3467	10.1337	10.7813	9.11122	11.8104	11.8485	10.8882	12.3867	12.1464	12.0435	11.6872	11.3676	11.1729	12.4266	12.8392	12.4836	Mm.2108	GO:0006590|GO:0006810|GO:0005576|GO:0005615|GO:0005179|GO:0005496|GO:0015349|GO:0016918|GO:0019841	transthyretin	Ttr	0.0117265	4.54232
1425282_at	4.24053	4.53871	5.19161	5.42697	5.9607	5.14169	4.76523	5.45078	5.7944	7.75121	8.47388	6.84022	5.33973	5.03135	3.58539	7.12985	8.62074	7.86898	Mm.287609	GO:0006512|GO:0042787|GO:0000151|GO:0016020|GO:0016021|GO:0004842|GO:0005515|GO:0008270|GO:0016874|GO:0046872	IBR domain containing 2	Ibrdc2	0.0147333	4.52729
1453262_at	3.69772	3.67243	4.5096	3.33159	3.53194	3.57042	3.85597	3.67353	3.73375	5.97422	5.9026	5.07627	3.70509	4.09999	3.67311	6.15737	6.33735	7.05751	Mm.10434		RIKEN cDNA 2810032G03 gene	2810032G03Rik	0.00186782	4.50974
1415899_at	3.99772	4.64678	4.86055	5.24586	5.40345	4.22584	4.76729	4.75943	4.95465	7.51267	6.72839	7.1116	5.39473	4.64111	4.81271	7.51788	7.78462	8.10732	Mm.1167	GO:0000074|GO:0006350|GO:0006355|GO:0050875|GO:0006355|GO:0006357|GO:0006334|GO:0007001|GO:0005622|GO:0005634|GO:0000785|GO:0000786|GO:0005694|GO:0003677|GO:0003700|GO:0043565|GO:0046983|GO:0003677|GO:0003702|GO:0003713|GO:0003714	Jun-B oncogene	Junb	0.00756234	4.46658
1456091_at	6.22714	6.18129	6.70939	6.9634	6.99984	6.66208	6.37428	6.16157	6.57024	9.32112	9.02725	8.73762	6.57502	6.30474	7.08991	9.27746	9.44321	9.82861	Mm.31421	GO:0016192|GO:0006810|GO:0016021|GO:0016021	SEC22 vesicle trafficking protein-like C (S. cerevisiae)	Sec22c	0.000418263	4.44923
1440919_at	4.27649	5.12374	4.78811	4.60297	5.05093	4.15394	5.01716	4.70608	4.62198	6.81938	6.86396	6.4828	4.44303	4.29633	5.37095	7.40485	6.86155	6.76095	Mm.35571	GO:0008270|GO:0016491|GO:0046872	MOB1, Mps One Binder kinase activator-like 2C (yeast)	Mobkl2c	0.00175808	4.34523
1440248_at	4.96762	6.42707	5.71488	5.69023	4.48858	4.34449	4.95612	6.5525	5.16669	6.76804	7.09312	6.97446	6.82991	8.24095	6.3567	6.41571	7.38544	6.75379	Mm.292109		cancer susceptibility candidate 4	Casc4	0.00855779	4.29932
1423909_at	8.22185	8.45878	8.57328	7.02171	7.20382	5.71712	8.41024	8.69515	8.58973	8.9674	8.98326	8.25139	8.71545	8.84154	8.1282	9.57227	10.1507	10.2476	Mm.27061	GO:0016021|GO:0016021	transmembrane protein 176A	Tmem176a	0.0166611	4.24706
1418589_a_at	9.2147	9.28187	9.43229	7.6792	8.2674	7.82547	9.25284	9.36177	9.06007	10.3872	9.79239	9.84785	8.70381	8.64388	9.27678	10.4539	10.2835	10.7475	Mm.10414	GO:0007275|GO:0030097|GO:0030097|GO:0030154|GO:0005634|GO:0005737|GO:0005737|GO:0005813|GO:0005813|GO:0005634|GO:0005515|GO:0005515	myeloid leukemia factor 1	Mlf1	0.00129872	4.24316
1423522_at	2.15026	2.15925	1.97184	2.26201	1.97479	1.95402	2.32953	2.14022	3.68036	4.45803	5.05413	2.91959	3.72441	5.21053	4.49547	3.82724	4.57088	4.23044	Mm.1406	GO:0006364|GO:0006457|GO:0009303|GO:0005634|GO:0005730|GO:0003676|GO:0005515	nucleoplasmin 3 /// nucleoplasmin 3, pseudogene 1 /// similar to Nucleoplasmin-3	Npm3 /// Npm3-ps1 /// LOC639633	0.0319069	4.22898
1436329_at	3.51459	3.83041	3.67786	4.79922	5.13307	4.08664	3.76461	3.19958	3.89139	6.55036	6.87855	6.78015	2.81134	3.19984	3.19286	4.27726	5.30648	5.9801	Mm.103737	GO:0006350|GO:0006355|GO:0007274|GO:0007422|GO:0007517|GO:0007623|GO:0005622|GO:0005634|GO:0003676|GO:0003677|GO:0003700|GO:0008270|GO:0046872	early growth response 3	Egr3	0.0031018	4.17963
1457800_at	3.55889	3.57544	3.86899	3.68206	3.63028	3.48308	3.52431	3.47039	3.55164	4.61603	5.99333	6.37589	3.99809	4.48172	3.50783	3.47146	4.01396	3.48131			RIKEN cDNA 2900019G14 gene	2900019G14Rik	0.0185043	4.17934
1418683_at	5.30674	5.64051	5.53648	5.81829	6.68705	5.03157	5.89762	5.88041	6.26145	8.33196	7.66865	7.60543	6.18348	5.66915	5.6285	8.43124	8.72844	8.89755	Mm.20472	GO:0006810|GO:0006887|GO:0007242|GO:0007269|GO:0015031|GO:0005886|GO:0005923|GO:0016020|GO:0019717|GO:0045202|GO:0005515	lin-7 homolog B (C. elegans)	Lin7b	0.0190083	4.0644
1460218_at	4.17169	4.03046	5.40996	3.86293	4.06238	4.34911	4.92142	4.91395	5.23285	6.53759	6.36861	5.42379	4.9102	5.10497	3.7418	7.1079	6.71719	7.66242	Mm.24130	GO:0005615|GO:0016020|GO:0016021|GO:0048503	CD52 antigen	Cd52	0.00571289	4.05168
1425900_at	8.33144	8.55959	8.67244	5.61816	5.65344	4.62532	8.34122	8.68653	8.1752	7.53747	7.0557	7.35493	8.08195	8.692	8.25477	7.04593	6.86358	6.28279	Mm.213213	GO:0006096|GO:0000166|GO:0004396|GO:0005524|GO:0016301|GO:0016740	hexokinase domain containing 1	Hkdc1	0.00524108	4.04758
1449773_s_at	4.08223	3.85033	4.03644	6.11721	6.39053	5.15397	4.08915	3.6362	4.08467	8.20237	7.94683	7.51515	5.05391	4.84741	4.21856	7.83815	7.99402	8.17615	Mm.1360	GO:0000074|GO:0000185|GO:0000186|GO:0006469|GO:0006915|GO:0006950|GO:0007275|GO:0030154|GO:0005634|GO:0005515	growth arrest and DNA-damage-inducible 45 beta	Gadd45b	0.00927516	4.00244
1437726_x_at	9.24237	8.99625	9.50819	7.25972	7.92561	7.65565	8.92749	9.17332	8.81532	9.64148	9.69925	9.49997	8.78952	9.2817	8.72626	10.3782	10.1844	10.5752	Mm.2570	GO:0006817|GO:0006955|GO:0006956|GO:0006958|GO:0045087|GO:0006958|GO:0005602|GO:0005615|GO:0005737|GO:0005576|GO:0016020|GO:0005164	complement component 1, q subcomponent, beta polypeptide	C1qb	0.000586708	3.99974
1436212_at	2.99417	2.97159	2.90297	2.95437	3.2808	3.29156	2.74037	2.96569	3.25289	5.47095	5.22088	4.82397	2.37433	3.21624	2.96648	5.84302	5.74016	5.46294	Mm.132299		transmembrane protein 71	Tmem71	0.000795709	3.98992
1457262_at	6.42271	6.59415	6.39814	6.43776	6.04413	6.91825	6.89393	6.10164	6.46572	8.23807	7.88936	9.22155	8.35613	7.76805	8.40804	8.95698	8.33212	7.53033	Mm.309053	GO:0000184|GO:0006281|GO:0006974|GO:0018105|GO:0046777|GO:0005634|GO:0005737|GO:0004674|GO:0005488|GO:0005515|GO:0016301|GO:0016740|GO:0016773|GO:0030145|GO:0046872	RIKEN cDNA 2610207I05 gene	2610207I05Rik	0.0137025	3.95299
1417063_at	7.43102	7.47475	8.05054	6.39697	6.55341	6.53689	7.78958	7.79436	7.78522	8.86648	8.65793	7.85848	7.50006	8.07227	7.24319	9.17394	9.45073	9.75565	Mm.2570	GO:0006817|GO:0006955|GO:0006956|GO:0006958|GO:0045087|GO:0006958|GO:0005602|GO:0005615|GO:0005737|GO:0005576|GO:0016020|GO:0005164	complement component 1, q subcomponent, beta polypeptide	C1qb	0.00321555	3.90469
1459737_s_at	12.2234	12.5662	12.9146	11.8668	12.4601	10.9351	13.2901	13.3625	12.5995	13.7005	13.6442	13.81	13.2283	12.8386	12.8529	13.8667	14.1695	13.9363	Mm.2108	GO:0006590|GO:0006810|GO:0005576|GO:0005615|GO:0005179|GO:0005496|GO:0015349|GO:0016918|GO:0019841	transthyretin	Ttr	0.0116996	3.90198
1441092_at	2.86668	2.84282	3.01684	5.80338	4.65851	5.00852	2.91837	3.35957	3.70135	6.95546	6.86313	7.53539	2.82347	3.64245	2.84286	6.81499	7.35588	6.7994	Mm.149040		RIKEN cDNA 9330159M07 gene	9330159M07Rik	0.00793777	3.89382
1452731_x_at	11.6437	11.4051	11.1556	8.70655	8.53762	9.18912	11.8784	11.3362	12.1941	10.6151	10.674	11.0162	11.054	11.914	11.8848	11.5751	11.0729	10.5346	Mm.327147		hypothetical protein LOC544988 /// RIKEN cDNA B930046C15 gene /// hypothetical protein LOC545007 /// RIKEN cDNA 2610042L04 gene /// similar to Spetex-2F protein /// similar to Spetex-2H protein /// similar to Spetex-2H protein /// hypothetical protein LOC664825 /// similar to Spetex-2F protein /// similar to Spetex-2H protein /// similar to Spetex-2H protein /// predicted gene, EG666684 /// predi…	LOC544988 /// B930046C15Rik /// LOC545007 /// 2610042L04Rik /// LOC622916 /// LOC622931 /// LOC638853 /// LOC664825 /// LOC666193 /// LOC666329 /// LOC666442 /// EG666684 /// EG666772 /// LOC671957	0.00107772	3.88344
1427355_at	2.46724	2.45096	2.42645	2.39636	2.43516	2.40963	2.43318	2.44375	2.43391	5.27316	3.39697	4.43956	2.43351	2.43193	2.44188	7.09157	4.81606	6.80194	Mm.4361	GO:0001976|GO:0001984|GO:0002027|GO:0006874|GO:0006954|GO:0007189|GO:0007190|GO:0007190|GO:0007218|GO:0007528|GO:0007631|GO:0008217|GO:0009408|GO:0030279|GO:0031645|GO:0045776|GO:0045776|GO:0045778|GO:0045785|GO:0045986|GO:0048240|GO:0048265|GO:0050965|GO:0005576|GO:0005576|GO:0005615|GO:0005615|GO:0005615|GO:0005622|GO:0005737|GO:0030424|GO:0043025|GO:0043195|GO:0005576|GO:0005102|GO:0005102|GO:…	calcitonin/calcitonin-related polypeptide, alpha	Calca	0.0226864	3.88032
1445328_at	4.29122	4.39699	5.42777	6.19951	6.02828	6.63809	5.97053	5.60018	5.01267	8.07762	8.04103	8.58336	6.14109	4.872	6.07031	7.13669	6.75877	7.26011	Mm.347711	GO:0006817|GO:0007155|GO:0005581|GO:0005587|GO:0005604|GO:0005737|GO:0005201|GO:0030020	procollagen, type IV, alpha 4	Col4a4	0.00152011	3.85138
1417817_a_at	6.01011	6.6602	6.57099	4.74605	5.32797	4.56785	6.42749	6.66991	6.01963	7.11094	6.31528	7.02128	7.00475	6.72435	6.6537	7.69867	8.25678	7.55318	Mm.405029	GO:0000122|GO:0001649|GO:0001649|GO:0006350|GO:0006355|GO:0045599|GO:0045944|GO:0045944|GO:0005634|GO:0005667|GO:0005737|GO:0005634|GO:0003713|GO:0003713|GO:0003714|GO:0005515|GO:0030528|GO:0003713	WW domain containing transcription regulator 1	Wwtr1	0.00473477	3.82434
1422603_at	5.59484	5.83397	6.54963	5.53341	5.81232	6.53835	6.02357	6.64141	6.23198	7.46865	7.57305	8.60237	6.25808	6.40476	6.02107	9.50796	10.6376	10.4677	Mm.202665	GO:0006379|GO:0001525|GO:0001666|GO:0001938|GO:0006651|GO:0007046|GO:0007202|GO:0009303|GO:0030041|GO:0032431|GO:0048662|GO:0050714|GO:0001525|GO:0007275|GO:0017148|GO:0030154|GO:0005605|GO:0005615|GO:0005634|GO:0005730|GO:0032311|GO:0003676|GO:0004518|GO:0004519|GO:0004522|GO:0016787|GO:0003779|GO:0004540|GO:0005102|GO:0005507|GO:0005515|GO:0008201	ribonuclease, RNase A family 4	Rnase4	0.0149996	3.78421
1451132_at	8.50076	8.56974	8.40992	8.25227	8.38512	8.21815	8.49015	8.45488	8.51084	10.3908	10.1922	9.99632	8.32149	8.50026	8.76672	10.5786	10.6529	10.7645	Mm.65906		pre-B-cell leukemia transcription factor interacting protein 1	Pbxip1	0.000106613	3.7527
1451411_at	4.12453	4.79849	4.77015	5.76821	6.0766	5.53984	6.63261	4.80173	5.25633	7.94797	8.04803	7.10439	7.5004	6.0637	5.285	8.68136	7.73464	6.07119	Mm.103439	GO:0007165|GO:0007186|GO:0005615|GO:0016020|GO:0016021|GO:0016020|GO:0016021|GO:0004871|GO:0004872|GO:0004930|GO:0008067|GO:0008067	G protein-coupled receptor, family C, group 5, member B	Gprc5b	0.0048367	3.74573
1451969_s_at	2.82133	2.84001	2.88251	4.05622	3.3084	2.91879	3.08794	2.77989	3.44646	5.7995	5.44221	4.75473	2.99559	2.38654	2.35293	6.25592	7.13673	7.19209	Mm.273659	GO:0006471|GO:0005634|GO:0003950|GO:0016740	poly (ADP-ribose) polymerase family, member 3	Parp3	0.0136711	3.74338
1420445_at	4.82674	4.90503	5.22343	4.15919	5.5378	4.03163	5.83681	6.05623	5.78711	6.81979	6.60934	6.00938	6.52403	6.52667	6.11358	5.15115	7.2711	6.79833	Mm.6212	GO:0006810|GO:0015711|GO:0015727|GO:0005624|GO:0005887|GO:0016020|GO:0016021|GO:0016021|GO:0005215|GO:0015129|GO:0015293|GO:0015355	solute carrier family 16 (monocarboxylic acid transporters), member 8	Slc16a8	0.0243304	3.74067
1455913_x_at	12.9154	13.146	13.5295	12.3126	13.1439	11.326	13.6316	13.9114	12.8493	14.0475	14.0363	14.3543	13.6454	13.2536	13.4221	14.3847	14.6785	14.4253	Mm.2108	GO:0006590|GO:0006810|GO:0005576|GO:0005615|GO:0005179|GO:0005496|GO:0015349|GO:0016918|GO:0019841	transthyretin	Ttr	0.0244651	3.69393
1438937_x_at	3.82831	2.9708	3.20661	3.18145	3.18616	3.16472	2.95945	3.0413	3.22594	4.65723	5.90725	4.56424	3.38945	3.02341	3.25549	5.60325	3.01427	3.35122		GO:0001525|GO:0001525|GO:0001666|GO:0001938|GO:0006651|GO:0007046|GO:0007202|GO:0007275|GO:0009303|GO:0017148|GO:0030041|GO:0030154|GO:0032431|GO:0048662|GO:0050714|GO:0005605|GO:0005615|GO:0005615|GO:0005634|GO:0005730|GO:0032311|GO:0003676|GO:0003779|GO:0004518|GO:0004519|GO:0004522|GO:0004540|GO:0005102|GO:0005507|GO:0008201|GO:0016787	angiogenin, ribonuclease A family, member 1	Ang1	0.0125688	3.64386
1423547_at	6.06581	5.45336	7.16702	4.60779	3.95507	3.3958	6.56739	6.457	6.31705	5.86288	6.17734	5.47157	6.33873	6.72078	4.87173	6.38862	6.97383	7.51291	Mm.45436	GO:0008152|GO:0016998|GO:0019835|GO:0042742|GO:0042742|GO:0016998|GO:0005576|GO:0005615|GO:0005739|GO:0003796|GO:0003824|GO:0016787|GO:0016798|GO:0003796	lysozyme	Lyzs	0.0102895	3.60761
1422832_at	8.00191	8.58485	9.231	8.20318	9.70553	8.00262	9.30218	9.26805	8.6164	10.4765	10.5699	10.4125	9.7172	9.50549	9.13413	10.0718	10.772	10.0833	Mm.20460	GO:0007165|GO:0007186|GO:0007601|GO:0007602|GO:0018298|GO:0050896|GO:0005615|GO:0005887|GO:0016020|GO:0016021|GO:0016021|GO:0005887|GO:0001584|GO:0004871|GO:0004872|GO:0004930|GO:0005515|GO:0004930	retinal G protein coupled receptor	Rgr	0.0265591	3.60303
1460700_at	8.27694	8.39532	8.53117	8.57034	8.40751	8.44857	8.57212	8.59777	8.62051	10.4801	10.0983	10.3702	8.50478	8.23376	8.74964	10.7102	10.7108	11.2082	Mm.249934	GO:0001659|GO:0001754|GO:0006350|GO:0006355|GO:0006357|GO:0006366|GO:0006953|GO:0007165|GO:0007242|GO:0007259|GO:0019221|GO:0019953|GO:0040014|GO:0042593|GO:0042755|GO:0007259|GO:0045449|GO:0005634|GO:0005737|GO:0005886|GO:0005634|GO:0003677|GO:0003700|GO:0004871|GO:0005509|GO:0005515|GO:0008134|GO:0016563|GO:0046983|GO:0003677	signal transducer and activator of transcription 3	Stat3	0.000118312	3.58194
1416961_at	6.67272	5.03995	5.45554	6.5245	6.74183	7.21213	4.91939	3.50443	5.30111	8.99273	8.44696	8.56078	6.58531	3.45411	4.96015	7.61009	7.65813	7.82361	Mm.29133	GO:0006468|GO:0006915|GO:0007049|GO:0007051|GO:0007067|GO:0007093|GO:0008283|GO:0045786|GO:0048015|GO:0051301|GO:0000776|GO:0000940|GO:0005634|GO:0005680|GO:0005737|GO:0051233|GO:0000776|GO:0000166|GO:0004672|GO:0004674|GO:0005515|GO:0005524|GO:0016301|GO:0016740	budding uninhibited by benzimidazoles 1 homolog, beta (S. cerevisiae)	Bub1b	0.00217253	3.58177
1422530_at	3.17309	3.19855	3.81607	3.98614	4.69592	4.63227	3.14811	3.13108	3.10895	5.52842	6.19909	7.05721	4.33973	3.92694	3.84636	9.61321	7.47716	10.636		GO:0030424|GO:0005882|GO:0005515|GO:0005198	similar to peripherin 1	LOC673890	0.0214306	3.53931
1448591_at	10.5826	10.4915	10.8025	9.93932	10.3097	9.88562	10.9966	10.8031	10.9592	11.8379	11.9359	11.8283	10.6746	10.9505	10.6553	12.682	12.4572	12.5781	Mm.3619	GO:0006508|GO:0006508|GO:0006955|GO:0005615|GO:0005764|GO:0016020|GO:0005576|GO:0005764|GO:0004197|GO:0004218|GO:0008233|GO:0008234|GO:0016787|GO:0004218	cathepsin S	Ctss	0.000188178	3.53687
1417928_at	5.42194	5.06597	5.73456	5.58828	6.27401	5.99948	5.04251	5.64101	5.05068	7.89365	8.06668	7.30413	5.53779	5.61691	5.42	8.05361	8.75494	8.76238	Mm.21830	GO:0007242|GO:0005515|GO:0008270|GO:0046872	PDZ and LIM domain 4	Pdlim4	0.00411352	3.48437
1441811_x_at	7.10684	7.16097	7.13269	5.99437	5.6615	4.83251	6.98939	7.38274	7.14265	7.52861	7.25798	7.08715	7.0933	7.31823	7.3482	8.0436	8.44721	8.99457	Mm.27061	GO:0016021|GO:0016021	transmembrane protein 176A	Tmem176a	0.00821725	3.47045
1421758_at	2.32994	2.4016	2.34094	2.539	2.49077	2.55202	2.51824	2.48701	2.90978	4.5368	4.28822	4.11661	2.56042	2.50347	2.53058	2.53447	3.3604	2.51332	Mm.14125	GO:0008152|GO:0004060|GO:0008415|GO:0016407|GO:0016740	N-acetyltransferase 1 (arylamine N-acetyltransferase)	Nat1	0.000132277	3.45003
1436996_x_at	8.77315	8.24835	9.13813	6.14609	6.29838	5.21093	8.46556	8.56869	8.31002	7.35087	8.19389	7.46041	8.42023	8.3909	8.13799	8.67183	8.3695	9.09519	Mm.177539	GO:0008152|GO:0016998|GO:0019835|GO:0042742|GO:0016998|GO:0005576|GO:0005615|GO:0003796|GO:0003824|GO:0016787|GO:0016798	P lysozyme structural	Lzp-s	0.0143861	3.44202
1439426_x_at	7.49577	7.04129	7.6805	5.42314	5.44266	3.81247	7.17285	7.33716	6.97694	6.40269	7.04367	6.56545	7.00585	7.15148	7.00465	7.41692	6.98162	7.84676	Mm.177539	GO:0008152|GO:0016998|GO:0019835|GO:0042742|GO:0016998|GO:0005576|GO:0005615|GO:0003796|GO:0003824|GO:0016787|GO:0016798	P lysozyme structural	Lzp-s	0.0362023	3.42914
1459919_a_at	5.46018	5.54892	5.56026	5.36109	5.53855	5.05411	5.69565	5.54781	5.71763	7.0542	7.39797	6.82107	5.48715	5.05594	5.42223	7.46278	7.54459	7.22992	Mm.35571	GO:0008270|GO:0016491|GO:0046872	MOB1, Mps One Binder kinase activator-like 2C (yeast)	Mobkl2c	0.00127161	3.41803
1432385_a_at	6.45917	6.69463	7.09628	7.28192	7.26509	7.39759	6.61597	6.62053	6.56731	9.04678	8.99758	9.21955	7.81207	7.37322	3.91298	9.68455	9.8383	9.62492	Mm.153008	GO:0006508|GO:0005634|GO:0005737|GO:0004182	ATP/GTP binding protein 1	Agtpbp1	2.35102e-05	3.41789
1434376_at	7.96196	7.69089	8.12503	7.91423	8.28277	7.78236	8.38485	8.3257	8.62032	9.96344	9.72591	9.60576	8.49658	8.56437	8.65963	10.3999	10.721	10.9156	Mm.423621	GO:0001658|GO:0007155|GO:0007160|GO:0016337|GO:0005887|GO:0009897|GO:0016020|GO:0016021|GO:0004872|GO:0005515|GO:0005518|GO:0005540|GO:0005540	CD44 antigen	Cd44	0.000635881	3.41508
1440250_at	4.68206	5.05658	5.58976	6.95545	6.29059	6.45795	5.93128	5.60279	5.01992	8.20851	8.08489	8.69477	6.09387	4.61316	6.01046	7.08897	6.59418	7.1812	Mm.347711	GO:0006817|GO:0007155|GO:0005581|GO:0005587|GO:0005604|GO:0005737|GO:0005201|GO:0030020	procollagen, type IV, alpha 4	Col4a4	0.00296942	3.39025
1439239_at	4.30527	4.17869	3.9242	4.03493	4.37606	3.78316	4.16403	4.18145	4.16264	5.93569	5.23439	6.30131	4.15546	4.11609	4.16108	7.62318	6.16371	7.4308	Mm.20472	GO:0006810|GO:0006887|GO:0007242|GO:0007269|GO:0015031|GO:0005886|GO:0005923|GO:0016020|GO:0019717|GO:0045202|GO:0005515	lin-7 homolog B (C. elegans)	Lin7b	0.00789364	3.38482
1449289_a_at	9.80289	9.5383	10.0834	10.0642	10.3914	10.0597	10.1756	9.877	10.7015	12.1315	12.0299	11.6262	10.1326	9.6356	9.71978	12.1878	12.1657	12.4548	Mm.163	GO:0002474|GO:0006952|GO:0006955|GO:0006968|GO:0005615|GO:0005886|GO:0005887|GO:0042612|GO:0003823|GO:0005515	beta-2 microglobulin	B2m	0.000750276	3.38102
1456621_at	2.92765	3.45474	4.1403	4.22066	4.15923	3.36312	3.89664	3.04413	3.27284	5.78411	5.6533	5.57771	4.14895	4.14661	3.42057	5.60786	5.67668	5.12341	Mm.28813		RIKEN cDNA D430015B01 gene	D430015B01Rik	0.0034077	3.38081
1426587_a_at	9.06843	9.412	9.53331	9.65597	9.60608	9.36209	9.63872	9.33648	9.59518	11.618	10.9923	11.2841	9.66406	9.39888	9.51505	11.6652	11.9157	12.2276	Mm.249934	GO:0001659|GO:0001754|GO:0006350|GO:0006355|GO:0006357|GO:0006366|GO:0006953|GO:0007165|GO:0007242|GO:0007259|GO:0019221|GO:0019953|GO:0040014|GO:0042593|GO:0042755|GO:0007259|GO:0045449|GO:0005634|GO:0005737|GO:0005886|GO:0005634|GO:0003677|GO:0003700|GO:0004871|GO:0005509|GO:0005515|GO:0008134|GO:0016563|GO:0046983|GO:0003677	signal transducer and activator of transcription 3	Stat3	0.000967246	3.37938
1438027_at	3.97021	4.01014	3.84151	3.8919	4.25705	3.78434	3.69146	4.00676	4.22844	5.41181	5.81869	5.96263	3.85941	3.86385	3.98854	5.81187	5.04358	5.40953	Mm.425261	GO:0006955|GO:0006955|GO:0003924|GO:0005525|GO:0003924|GO:0005525	RIKEN cDNA 5830443L24 gene	5830443L24Rik	0.00130496	3.37124
1428301_at	11.5603	11.5071	11.303	8.86529	8.78522	9.38254	12.1711	11.4703	12.1672	10.6479	10.5837	11.0536	11.2854	12.1185	12.2238	11.6728	11.0944	10.3668	Mm.327147		hypothetical protein LOC544988 /// RIKEN cDNA B930046C15 gene /// hypothetical protein LOC545007 /// RIKEN cDNA 2610042L04 gene /// similar to Spetex-2H protein /// similar to Spetex-2H protein /// hypothetical protein LOC664825 /// similar to Spetex-2F protein /// similar to Spetex-2H protein /// similar to Spetex-2H protein /// predicted gene, EG666684 /// hypothetical protein LOC666740 /// pre…	LOC544988 /// B930046C15Rik /// LOC545007 /// 2610042L04Rik /// LOC622931 /// LOC638853 /// LOC664825 /// LOC666193 /// LOC666329 /// LOC666442 /// EG666684 /// LOC666740 /// EG666772 /// EG666890 /// LOC671957	0.00182142	3.36521
1449468_at	6.12159	6.55374	6.8196	5.67983	5.94818	5.47935	6.60973	6.65789	6.57966	7.44253	7.20289	7.71186	6.58978	6.30674	5.97231	7.59572	7.56944	7.97253	Mm.40915	GO:0006486|GO:0005615|GO:0016020|GO:0016021|GO:0030173|GO:0008373|GO:0016740|GO:0016757	ST6 (alpha-N-acetyl-neuraminyl-2,3-beta-galactosyl-1,3)-N-acetylgalactosaminide alpha-2,6-sialyltransferase 5	St6galnac5	0.000942791	3.36352
1453196_a_at	5.11758	4.6474	4.54466	5.90035	5.93543	6.32767	5.72701	4.57529	6.13949	7.92337	8.13983	7.33915	2.45821	2.40614	2.87893	6.30948	7.04596	7.52893		GO:0006464|GO:0006955|GO:0001730|GO:0003723|GO:0005524|GO:0016740|GO:0016779	2'-5' oligoadenylate synthetase-like 2	Oasl2	0.00317516	3.35496
1450695_at	2.89913	3.89008	4.01124	4.19031	4.06301	3.83096	3.87222	3.85263	4.00836	6.43541	5.66862	5.16449	4.65982	5.33824	4.08102	5.26742	6.77493	6.1027	Mm.341377	GO:0000160|GO:0006350|GO:0006355|GO:0006366|GO:0006805|GO:0006915|GO:0006950|GO:0007049|GO:0007049|GO:0007165|GO:0045449|GO:0006355|GO:0006366|GO:0006915|GO:0006950|GO:0007049|GO:0009410|GO:0009410|GO:0006355|GO:0006915|GO:0009410|GO:0005634|GO:0005667|GO:0005737|GO:0005634|GO:0005634|GO:0000155|GO:0003677|GO:0003700|GO:0003700|GO:0004871|GO:0004872|GO:0004879|GO:0005515|GO:0030528|GO:0004879|GO:…	aryl-hydrocarbon receptor	Ahr	0.0108374	3.31286
1448640_at	6.41041	6.58795	6.70445	6.43507	7.01096	6.22487	6.85129	6.41402	7.03451	8.6543	8.26747	7.91367	6.89126	6.40193	5.61217	8.35148	9.13176	9.09954	Mm.33832	GO:0006810|GO:0006833|GO:0015840|GO:0015840|GO:0016020|GO:0016021|GO:0016021|GO:0005886|GO:0005887|GO:0005372|GO:0005507|GO:0015204|GO:0015204	solute carrier family 14 (urea transporter), member 1	Slc14a1	0.00562373	3.29781
1450224_at	3.19389	3.23742	3.51957	4.3577	4.30543	5.49542	4.44556	4.12531	3.37629	6.38636	6.86969	6.0661	5.05712	4.15013	4.78983	5.15238	5.4334	5.14142	Mm.389135	GO:0006817|GO:0006917|GO:0006919|GO:0007155|GO:0007166|GO:0008283|GO:0016525|GO:0005581|GO:0005587|GO:0005587|GO:0005604|GO:0005615|GO:0005737|GO:0005604|GO:0003676|GO:0005178|GO:0005201|GO:0008191|GO:0030020|GO:0005201	procollagen, type IV, alpha 3	Col4a3	0.0191226	3.2971
1460344_at	7.91754	8.03688	8.08434	7.58425	7.87296	7.5871	7.86895	7.89138	8.01537	9.55165	9.25983	9.36422	7.64458	7.58121	8.47923	9.63585	9.95268	10.3297			RIKEN cDNA 2310033F14 gene	2310033F14Rik	0.000182989	3.27265
1452428_a_at	9.03295	8.74568	9.53203	9.38994	9.76681	9.45746	9.45273	9.06306	9.96396	11.5313	11.4058	10.8014	9.65966	9.057	8.83359	11.4639	11.3048	11.6889	Mm.163	GO:0002474|GO:0006952|GO:0006955|GO:0006968|GO:0005615|GO:0005886|GO:0005887|GO:0042612|GO:0003823|GO:0005515	beta-2 microglobulin	B2m	0.00252513	3.26731
1423754_at	7.57565	7.60626	7.6093	8.57741	8.14285	7.83807	7.79005	7.55004	8.45072	9.99944	10.0765	9.60347	8.35124	7.84968	7.89161	10.553	10.4518	11.0161	Mm.141021	GO:0008285|GO:0009607|GO:0009607|GO:0016021|GO:0016023|GO:0016021	interferon induced transmembrane protein 3	Ifitm3	0.00277607	3.26486
1440684_at	5.52214	5.68926	7.01288	6.06308	6.01437	6.55107	7.1068	7.03892	7.41287	7.96315	7.61088	8.1749	7.63442	7.14299	7.14452	8.72593	7.61056	8.27991	Mm.21463	GO:0008152|GO:0008654|GO:0016020|GO:0016021|GO:0005509|GO:0008415|GO:0016740	acyltransferase like 1	Aytl1	0.00198715	3.26438
1450093_s_at	3.90462	4.36787	4.57592	5.1066	5.52212	5.64458	3.06592	4.08816	3.91512	7.2132	7.64112	6.51083	5.73074	5.51759	6.83149	6.15202	6.77271	7.02902	Mm.20920	GO:0000122|GO:0006350|GO:0006355|GO:0051216|GO:0045892|GO:0005622|GO:0005634|GO:0005634|GO:0003676|GO:0003677|GO:0005515|GO:0008270|GO:0016564|GO:0035035|GO:0046872|GO:0016564|GO:0003677|GO:0005515	zinc finger and BTB domain containing 7a	Zbtb7a	0.00989298	3.2429
1415862_at	6.45126	7.16486	7.5821	6.21461	5.89102	4.38332	7.38266	7.91139	6.5148	7.24258	7.41115	6.9218	7.76772	7.64792	6.80436	7.28723	7.77222	7.92286	Mm.30438	GO:0006582|GO:0006583|GO:0008152|GO:0030318|GO:0032438|GO:0043438|GO:0043473|GO:0006583|GO:0006583|GO:0016020|GO:0016021|GO:0042470|GO:0004497|GO:0005198|GO:0005507|GO:0005515|GO:0016491|GO:0042803|GO:0046872|GO:0046982	tyrosinase-related protein 1	Tyrp1	0.0435899	3.23896
1423714_at	5.28639	5.36485	5.82288	5.54705	5.6569	5.86397	5.46957	5.76081	5.38473	7.95446	7.35527	6.83676	5.63396	5.39271	5.64178	7.76751	8.9235	8.55633	Mm.29680	GO:0006334|GO:0000785|GO:0042393	ASF1 anti-silencing function 1 homolog B (S. cerevisiae)	Asf1b	0.00729322	3.23297
1451564_at	2.8687	2.87885	2.8468	2.90418	2.86694	3.15997	2.86442	3.01756	2.87146	4.30846	5.13577	4.52813	2.55699	2.87666	2.84884	3.94342	4.68164	5.91508	Mm.244406	GO:0006350|GO:0006355|GO:0006471|GO:0005634|GO:0000166|GO:0003676|GO:0003950|GO:0016740|GO:0016757	poly (ADP-ribose) polymerase family, member 14	Parp14	0.00312376	3.20521
1447363_s_at	6.98762	6.21838	6.42298	7.4461	7.51854	7.77472	5.97085	3.5817	5.92639	9.29427	9.01422	9.47045	7.24611	3.40666	5.47398	8.31214	8.60332	8.1457	Mm.29133	GO:0006468|GO:0006915|GO:0007049|GO:0007051|GO:0007067|GO:0007093|GO:0008283|GO:0045786|GO:0048015|GO:0051301|GO:0000776|GO:0000940|GO:0005634|GO:0005680|GO:0005737|GO:0051233|GO:0000776|GO:0000166|GO:0004672|GO:0004674|GO:0005515|GO:0005524|GO:0016301|GO:0016740	budding uninhibited by benzimidazoles 1 homolog, beta (S. cerevisiae)	Bub1b	0.000537699	3.20396
1456940_at	3.06819	2.98513	2.96449	2.84552	2.84285	3.32529	2.6755	3.063	3.18203	4.84387	4.86247	4.33351	5.05815	4.28157	3.73604	3.93928	4.57409	4.49453	Mm.11186	GO:0015807|GO:0005886|GO:0015179	solute carrier family 43, member 2	Slc43a2	0.00208341	3.19408
1439951_at	3.06107	2.999	2.95014	2.94377	3.09177	2.93185	2.98916	2.99965	2.98192	4.09769	4.61409	5.27678	3.0188	3.00059	3.04476	5.29759	5.13328	4.81103					0.00833968	3.19037
1442100_at	2.99659	3.26822	3.26532	3.30916	3.2596	2.9907	3.4432	3.10153	2.49929	5.60916	4.03567	4.93239	4.05222	5.03548	3.5707	5.06571	5.51205	4.92738	Mm.434349	GO:0008150|GO:0005575|GO:0003674	inositol polyphosphate-5-phosphatase F	Inpp5f	0.0230274	3.18787
1416431_at	5.4242	5.49671	5.9516	3.09829	3.69927	3.39553	5.33625	5.81241	5.52631	5.00795	5.49104	4.70932	5.91331	6.5533	5.77259	5.25545	6.82113	6.35505	Mm.181860	GO:0007017|GO:0007018|GO:0051258|GO:0007018|GO:0005737|GO:0005874|GO:0043234|GO:0005874|GO:0000166|GO:0003924|GO:0005198|GO:0005525|GO:0005198	tubulin, beta 6	Tubb6	0.00428839	3.18598
1437155_a_at	7.21681	7.41765	7.41827	5.72665	6.53099	5.6729	7.10402	7.57679	6.63211	7.91822	7.20166	7.82483	7.78503	7.41909	7.40532	8.22888	8.80421	8.25059	Mm.405029	GO:0000122|GO:0001649|GO:0001649|GO:0006350|GO:0006355|GO:0045599|GO:0045944|GO:0045944|GO:0005634|GO:0005667|GO:0005737|GO:0005634|GO:0003713|GO:0003713|GO:0003714|GO:0005515|GO:0030528|GO:0003713	WW domain containing transcription regulator 1	Wwtr1	0.00945389	3.18522
1434447_at	6.26769	6.17594	6.4239	6.11539	6.67409	6.11848	6.88636	6.97965	6.28698	7.81865	8.12203	7.9759	6.53524	6.23055	6.66251	8.20348	8.67884	8.65776	Mm.393177		expressed sequence AI838057	AI838057	0.00124481	3.18113
1421975_a_at	4.01867	5.22187	5.32832	4.63728	5.54225	4.10576	5.27552	5.15404	4.97325	7.11923	6.19	5.98411	5.56772	5.82603	6.72107	5.49437	6.66138	5.73041	Mm.104155	GO:0030097|GO:0005856|GO:0015629|GO:0016020|GO:0016020|GO:0003779|GO:0005198|GO:0005516|GO:0046872	adducin 2 (beta)	Add2	0.0376821	3.18072
1458264_at	4.78875	4.86474	4.36527	5.15303	4.93387	5.51979	5.23578	4.41149	5.46497	7.10791	6.81715	6.66793	4.40873	3.77319	3.59631	3.51054	6.02434	5.54503	Mm.393851		Expressed sequence AW046200	AW046200	0.0014878	3.16477
1421263_at	3.33892	3.53996	3.37296	3.35568	4.20287	3.35185	3.06056	3.81824	4.20798	6.14322	4.5579	5.18668	6.54875	6.52516	3.20406	5.09682	6.47774	4.79594	Mm.102286	GO:0006810|GO:0006811|GO:0006821|GO:0007214|GO:0005887|GO:0016020|GO:0016021|GO:0045211|GO:0016021|GO:0004872|GO:0004890|GO:0005216|GO:0005230|GO:0005254|GO:0008503|GO:0030594|GO:0031404	gamma-aminobutyric acid (GABA-A) receptor, subunit alpha 3	Gabra3	0.0373807	3.15827
1434366_x_at	6.44679	6.20866	6.59281	5.15662	5.19947	4.83692	6.22504	6.51657	6.22286	6.77074	6.87211	6.52116	6.12648	6.06596	6.30448	7.53996	7.51781	7.62883	Mm.2570	GO:0006817|GO:0006955|GO:0006956|GO:0006958|GO:0045087|GO:0006958|GO:0005602|GO:0005615|GO:0005737|GO:0005576|GO:0016020|GO:0005164	complement component 1, q subcomponent, beta polypeptide	C1qb	0.00043138	3.1536
1454608_x_at	13.2139	13.4731	13.8895	12.8796	13.5004	11.9513	14.1822	14.3267	13.1533	14.362	14.3531	14.5817	14.0141	13.6692	13.9268	14.7109	14.9065	14.6582	Mm.2108	GO:0006590|GO:0006810|GO:0005576|GO:0005615|GO:0005179|GO:0005496|GO:0015349|GO:0016918|GO:0019841	transthyretin	Ttr	0.0222093	3.14964
1421200_at	5.11069	5.68925	5.47622	5.61793	5.77657	4.61858	5.4058	5.29104	5.55712	7.21848	6.82841	6.92684	7.56993	7.25338	4.32019	6.85865	8.13664	5.34969	Mm.257035	GO:0007268|GO:0019233|GO:0005886|GO:0016020|GO:0045211|GO:0004385|GO:0005515|GO:0005515	discs, large homolog 2 (Drosophila)	Dlg2	0.0122431	3.14607
1440916_at	4.77896	5.21276	5.90123	6.49188	7.13301	6.09002	5.98124	5.84302	5.93366	8.74297	8.09756	7.78119	7.17176	5.50147	5.71629	8.1904	8.55779	8.60558	Mm.133694		RIKEN cDNA 2510049J12 gene	2510049J12Rik	0.0169606	3.10718
1432222_at	6.09286	6.3087	6.56149	6.86635	7.41017	7.44712	6.8202	5.4642	6.80328	8.81179	9.05207	8.73486	6.25268	4.42058	5.66554	8.78471	8.9728	8.20862			RIKEN cDNA A930015G24 gene	A930015G24Rik	0.00151964	3.08449
1423860_at	8.79121	9.22726	9.79359	10.3747	10.8593	9.36246	10.0364	10.0804	9.49448	12.03	11.8925	11.5473	10.1765	9.70845	9.53982	11.6632	12.2525	12.3839	Mm.1008	GO:0001516|GO:0001516|GO:0006629|GO:0006633|GO:0006693|GO:0006810|GO:0006810|GO:0008610|GO:0045187|GO:0005576|GO:0005634|GO:0005635|GO:0005783|GO:0005791|GO:0005794|GO:0016020|GO:0004667|GO:0005215|GO:0005215|GO:0005488|GO:0005501|GO:0016853|GO:0004667	prostaglandin D2 synthase (brain)	Ptgds	0.0248323	3.0832
1439153_at	9.53454	9.54685	9.52182	10.138	10.0796	10.2046	9.43976	9.65113	9.65187	11.9054	11.5726	11.7719	9.89311	9.77215	9.59559	11.8564	12.3053	11.9656	Mm.287609	GO:0006512|GO:0042787|GO:0000151|GO:0016020|GO:0016021|GO:0004842|GO:0005515|GO:0008270|GO:0016874|GO:0046872	IBR domain containing 2	Ibrdc2	9.88133e-05	3.05093
1417977_at	6.31738	6.49455	6.4465	6.81807	7.0202	6.72825	6.38726	6.47552	6.4631	8.67001	8.4109	8.31281	6.63306	6.03575	6.47967	9.28023	8.6961	9.09708	Mm.32889	GO:0006413|GO:0006413|GO:0005737|GO:0005737|GO:0003723|GO:0003743|GO:0003723|GO:0003743	eukaryotic translation initiation factor 4E member 3	Eif4e3	0.000301788	3.05054
1417291_at	5.11615	5.07988	5.06724	5.03771	5.37286	5.13747	4.94629	5.34741	5.0857	6.94419	7.07749	6.34751	5.89114	5.49026	5.56975	7.58139	8.35709	7.91777	Mm.1258	GO:0006118|GO:0006693|GO:0006915|GO:0006952|GO:0006954|GO:0007165|GO:0007166|GO:0019221|GO:0043123|GO:0045944|GO:0050729|GO:0005576|GO:0005886|GO:0005887|GO:0016020|GO:0016021|GO:0005576|GO:0004872|GO:0005031|GO:0005031|GO:0005515|GO:0009055|GO:0020037|GO:0005031|GO:0005515	tumor necrosis factor receptor superfamily, member 1a	Tnfrsf1a	0.00281289	3.04628
1460661_at	6.5693	7.10952	7.1614	5.01191	3.90513	4.04885	7.04687	6.93618	6.66318	6.18658	6.19952	5.40084	7.94977	8.02433	4.01169	7.11651	7.3655	6.78502	Mm.136736	GO:0006818|GO:0006954|GO:0007165|GO:0007186|GO:0007193|GO:0007204|GO:0008284|GO:0009653|GO:0006954|GO:0007186|GO:0007204|GO:0008284|GO:0005886|GO:0005887|GO:0016020|GO:0016021|GO:0005886|GO:0016020|GO:0016021|GO:0001584|GO:0001619|GO:0004871|GO:0004872|GO:0004930|GO:0005524|GO:0008289|GO:0008553|GO:0001584|GO:0001619|GO:0004930|GO:0008289	endothelial differentiation, sphingolipid G-protein-coupled receptor, 3	Edg3	0.0211641	3.04621
1460302_at	4.01871	4.79347	5.04786	3.64314	3.85559	2.71229	5.2472	6.65709	4.72921	5.34737	5.06958	4.60207	5.10041	5.79344	5.06525	5.95365	6.79192	6.88498	Mm.4159	GO:0006954|GO:0007155|GO:0016525|GO:0006928|GO:0007275|GO:0007399|GO:0007596|GO:0005576|GO:0005615|GO:0005615|GO:0005198|GO:0005509|GO:0005515|GO:0008201|GO:0004866|GO:0004871	thrombospondin 1 /// similar to thrombospondin 1	Thbs1 /// LOC640441	0.0178304	3.03704
1420005_s_at	4.39369	4.6984	5.22855	4.25586	4.7002	4.63993	5.19915	4.32144	6.05352	6.41778	6.16708	5.80828	5.33335	4.04855	5.05624	5.52946	5.44744	5.98322	Mm.42160	GO:0007292|GO:0005576|GO:0005615|GO:0005615|GO:0005125|GO:0008083	bone morphogenetic protein 15	Bmp15	0.00207277	3.02944
1422945_a_at	9.5642	9.90015	9.69271	9.41796	9.58051	9.19846	9.56673	9.81498	8.49951	11.1427	10.5275	11.2891	11.2851	10.8515	10.8435	10.5279	11.3569	10.6865	Mm.256342	GO:0006996|GO:0007017|GO:0007018|GO:0008045|GO:0005737|GO:0005871|GO:0005871|GO:0005874|GO:0005875|GO:0035253|GO:0043005|GO:0000166|GO:0003774|GO:0003777|GO:0003777|GO:0005515|GO:0005524	kinesin family member 5C	Kif5c	0.00355294	3.00513
1449172_a_at	5.18271	6.03809	4.97622	5.97364	6.53061	5.83973	5.99869	5.15429	6.15868	8.00765	7.56687	7.50486	6.1049	5.63979	5.41952	8.42422	8.60176	8.37212	Mm.20472	GO:0006810|GO:0006887|GO:0007242|GO:0007269|GO:0015031|GO:0005886|GO:0005923|GO:0016020|GO:0019717|GO:0045202|GO:0005515	lin-7 homolog B (C. elegans)	Lin7b	0.0039433	2.98653
1418572_x_at	5.14549	5.24289	5.14693	5.8184	6.57954	5.94026	5.34402	5.09592	5.71901	8.00063	7.95195	7.08385	5.708	5.71866	5.5839	7.9383	8.47466	7.70917	Mm.28518	GO:0001525|GO:0006915|GO:0006931|GO:0007155|GO:0007275|GO:0008219|GO:0030154|GO:0045773|GO:0007155|GO:0001726|GO:0005886|GO:0009986|GO:0016020|GO:0016021|GO:0004872|GO:0005515|GO:0005515	tumor necrosis factor receptor superfamily, member 12a	Tnfrsf12a	0.0145989	2.96098
1419289_a_at	7.03989	6.85336	7.62209	5.39872	6.46726	4.83166	6.88528	7.06181	6.63865	7.34919	6.98121	7.05284	7.82155	8.26356	6.40673	7.3596	8.26238	7.63834	Mm.230301	GO:0006605|GO:0005887|GO:0008021|GO:0016020|GO:0016021|GO:0045202|GO:0016020	synaptogyrin 1	Syngr1	0.033826	2.95235
1439407_x_at	5.83856	6.378	5.79461	4.17851	3.57546	3.88504	5.72345	5.97819	5.4533	5.7068	5.49447	5.12004	5.97891	5.72881	5.52901	7.04794	7.66967	7.40324	Mm.271711	GO:0007517|GO:0007517	transgelin 2 /// similar to transgelin 2	Tagln2 /// LOC672466	0.00308591	2.9501
1418808_at	6.87672	7.09013	7.66541	7.029	7.95727	6.39889	7.54223	7.8686	7.29616	8.92775	8.66781	8.46215	7.77403	7.35995	7.29804	8.3093	8.87902	8.81329	Mm.30118	GO:0008152|GO:0008152|GO:0016021|GO:0005829|GO:0004745|GO:0016491|GO:0005515|GO:0004745	retinol dehydrogenase 5	Rdh5	0.0299821	2.94347
1438333_at	3.73335	3.77974	3.34587	3.06279	3.2242	3.12772	3.69623	3.74657	3.58247	4.5637	4.17101	5.33607	3.67021	3.56765	3.38582	6.24339	6.31658	6.8936	Mm.31696	GO:0007155|GO:0007275|GO:0030154|GO:0016020|GO:0016021|GO:0004872|GO:0005515	protogenin homolog (Gallus gallus)	Prtg	0.0108798	2.93228
1418895_at	5.81086	5.37784	5.84537	5.61466	5.78079	5.93561	5.69198	5.47875	6.19058	7.62317	7.49333	6.84038	5.83076	5.45027	5.32038	8.16677	8.38086	8.56517	Mm.221479	GO:0008285|GO:0005737|GO:0005886	src family associated phosphoprotein 2	Skap2	0.00401349	2.91186
1439037_at	3.83958	3.80098	3.2641	3.51915	3.82767	3.52024	3.51518	3.37383	3.85372	5.09952	5.42771	4.96513	5.22617	5.48305	3.36293	4.39961	5.40838	3.84986	Mm.29644	GO:0006396|GO:0005634|GO:0000166|GO:0003676|GO:0003723|GO:0003724|GO:0004386|GO:0005524|GO:0008026|GO:0008186|GO:0016787	DEAD (Asp-Glu-Ala-Asp) box polypeptide 17	Ddx17	0.000847548	2.9115
1448835_at	8.10063	8.1108	8.21405	8.88872	8.74291	8.98558	8.14415	7.96427	8.19914	10.4877	10.265	10.4776	8.10493	8.11585	8.23172	10.9085	11.2924	11.0611	Mm.23296	GO:0000074|GO:0000083|GO:0006350|GO:0006355|GO:0007049|GO:0005634|GO:0005662|GO:0005667|GO:0003677|GO:0003700|GO:0003677|GO:0003700	E2F transcription factor 6	E2f6	0.000109398	2.90328
1451791_at	5.00286	5.23769	5.7307	3.41522	2.99993	3.37918	5.07574	5.4136	5.27891	4.82212	4.96269	4.57504	5.53921	5.61005	5.5454	4.74402	3.85118	3.55442	Mm.124316	GO:0007596|GO:0005576|GO:0005615|GO:0004866|GO:0004867|GO:0030414	tissue factor pathway inhibitor	Tfpi	0.00095407	2.87157
1418440_at	4.79375	5.56479	6.02346	4.28021	4.74121	3.88785	6.03034	6.39551	4.60596	5.83227	5.71536	5.90327	5.68451	5.3715	5.75882	5.49535	6.52895	5.61171	Mm.130388	GO:0006817|GO:0007155|GO:0048595|GO:0050673|GO:0005578|GO:0005581|GO:0005615|GO:0005737|GO:0005591|GO:0005198|GO:0005515|GO:0030020	procollagen, type VIII, alpha 1	Col8a1	0.0039	2.85576
1428114_at	8.47573	8.32602	8.43236	8.40724	8.52304	8.11092	8.4211	8.56883	8.60961	9.99385	9.77829	9.80111	8.50187	8.5756	8.90221	9.88104	10.0578	10.3301	Mm.33832	GO:0006810|GO:0006833|GO:0015840|GO:0015840|GO:0016020|GO:0016021|GO:0016021|GO:0005886|GO:0005887|GO:0005372|GO:0005507|GO:0015204|GO:0015204	solute carrier family 14 (urea transporter), member 1	Slc14a1	0.000423858	2.84945
1425772_at	3.19598	3.18684	3.75334	3.55447	3.63121	3.61528	3.16889	3.28854	3.17869	5.54127	5.29169	4.49798	3.10576	3.06759	3.27689	3.82271	3.99434	4.61686	Mm.40253	GO:0006817|GO:0007155|GO:0005581|GO:0005587|GO:0005604|GO:0005737|GO:0005201|GO:0030020	procollagen, type IV, alpha 4	Col4a4	0.00872712	2.84808
1460220_a_at	4.77469	4.63288	4.8208	3.642	5.20115	4.68061	4.75156	5.1505	5.05345	5.91928	6.15137	5.98169	5.97789	5.5505	4.62775	7.14799	7.24876	7.35421	Mm.795	GO:0008283|GO:0008284|GO:0008284|GO:0030097|GO:0030154|GO:0030225|GO:0030278|GO:0040018|GO:0042488|GO:0045672|GO:0050875|GO:0005615|GO:0016020|GO:0016021|GO:0005125|GO:0005157|GO:0005515|GO:0008083|GO:0005125	colony stimulating factor 1 (macrophage)	Csf1	0.0311773	2.84717
1452201_at	6.76164	6.83347	7.20702	7.86945	7.58699	7.61356	7.75203	7.48134	8.07356	9.52961	9.30222	8.76445	9.229	9.48256	8.94407	9.1652	9.57609	9.56532	Mm.46647		RIKEN cDNA 2310047B19 gene	2310047B19Rik	0.00347997	2.84567
1448898_at	2.69714	3.03499	3.46529	4.53965	5.12129	4.12752	3.91207	3.07811	4.10753	6.71889	6.262	5.27657	3.2115	2.62296	2.61379	4.64995	5.0943	4.09133	Mm.416125	GO:0006935|GO:0006955|GO:0007165|GO:0005576|GO:0005615|GO:0005615|GO:0005125|GO:0008009	chemokine (C-C motif) ligand 9	Ccl9	0.0442028	2.80824
1449178_at	8.78234	9.03548	9.24661	8.02489	8.08594	8.10993	8.95723	9.21588	9.2775	9.546	9.55365	9.55764	8.374	8.99781	8.06546	9.735	9.50007	9.76375	Mm.282900	GO:0007015|GO:0007242|GO:0007507|GO:0007519|GO:0015629|GO:0030018|GO:0005515|GO:0008092|GO:0008270|GO:0008307|GO:0008307|GO:0046872|GO:0005515	PDZ and LIM domain 3	Pdlim3	5.33044e-07	2.78726
1417818_at	10.3476	10.3274	10.3683	9.36463	9.33654	9.04109	10.3985	10.4288	10.5193	10.7443	10.5987	10.7361	10.5938	10.2632	10.5628	11.1414	11.2175	11.4742	Mm.405029	GO:0000122|GO:0001649|GO:0001649|GO:0006350|GO:0006355|GO:0045599|GO:0045944|GO:0045944|GO:0005634|GO:0005667|GO:0005737|GO:0005634|GO:0003713|GO:0003713|GO:0003714|GO:0005515|GO:0030528|GO:0003713	WW domain containing transcription regulator 1	Wwtr1	0.000220814	2.72381
1423859_a_at	10.0504	10.4602	10.7838	11.3951	11.7775	10.5496	11.1125	11.2245	10.5879	12.8014	12.7632	12.4939	11.1883	10.6612	11.0662	12.6256	13.1917	13.2704	Mm.1008	GO:0001516|GO:0001516|GO:0006629|GO:0006633|GO:0006693|GO:0006810|GO:0006810|GO:0008610|GO:0045187|GO:0005576|GO:0005634|GO:0005635|GO:0005783|GO:0005791|GO:0005794|GO:0016020|GO:0004667|GO:0005215|GO:0005215|GO:0005488|GO:0005501|GO:0016853|GO:0004667	prostaglandin D2 synthase (brain)	Ptgds	0.0183085	2.72341
1428942_at	7.16473	7.39015	7.70303	10.4161	10.5188	10.4357	7.93208	7.42812	7.60925	12.2168	11.8766	11.6019	8.6591	8.56603	8.77846	12.3049	13.6674	12.8144	Mm.147226	GO:0006882|GO:0007263|GO:0010038|GO:0010273|GO:0008270|GO:0046872	metallothionein 2	Mt2	0.00133474	2.71617
1423760_at	7.46147	7.03883	7.44061	7.53069	7.19893	7.41383	7.47208	7.29221	7.51452	8.75422	8.70883	9.00507	7.82622	7.76219	7.6272	9.58851	9.67823	9.73746	Mm.423621	GO:0001658|GO:0007155|GO:0007160|GO:0016337|GO:0005887|GO:0009897|GO:0016020|GO:0016021|GO:0004872|GO:0005515|GO:0005518|GO:0005540|GO:0005540	CD44 antigen	Cd44	0.000421852	2.71614
1427893_a_at	9.15043	9.18765	9.29816	9.11654	9.28597	8.87328	9.26009	9.19946	9.19774	10.9782	10.397	10.2106	9.81302	9.37039	9.45857	10.8188	10.6906	11.0359	Mm.34242	GO:0006468|GO:0006629|GO:0006694|GO:0006695|GO:0008610|GO:0016126|GO:0005737|GO:0005777|GO:0004631|GO:0016301|GO:0016740|GO:0004631	phosphomevalonate kinase	Pmvk	0.00526325	2.70695
1452811_at	4.42556	4.31552	4.58584	4.30693	4.18988	3.55166	4.62369	4.69706	4.41183	5.61518	5.18173	5.55633	6.05851	5.96728	4.62962	5.34886	6.39048	4.9635	Mm.38010	GO:0006139|GO:0006164|GO:0003824|GO:0003937|GO:0004643|GO:0016740|GO:0016787	5-aminoimidazole-4-carboxamide ribonucleotide formyltransferase/IMP cyclohydrolase	Atic	0.00611796	2.70367
1457426_at	6.94419	6.64501	7.60387	7.11664	5.66294	6.8292	6.82189	6.98915	7.87347	7.62809	7.99378	8.28903	7.22914	8.17413	6.6995	7.69268	8.25498	7.53002		GO:0006355|GO:0005622|GO:0003676	RIKEN cDNA 1700048O20 gene	1700048O20Rik	0.0413939	2.70202
1450210_at	2.11436	2.17863	2.14691	2.11538	2.17609	2.03596	2.10386	2.07599	3.18882	4.52624	3.20207	2.88728	2.73653	2.1542	2.08989	2.17559	2.26369	2.69863	Mm.42160	GO:0007292|GO:0005576|GO:0005615|GO:0005615|GO:0005125|GO:0008083	bone morphogenetic protein 15	Bmp15	0.0469957	2.69332
1423152_at	7.60707	7.63849	7.36976	7.86509	8.13705	7.17896	7.97635	7.79929	8.01212	9.61914	8.64429	9.18817	9.60475	9.88478	9.99803	9.97391	10.3507	9.24096	Mm.260456	GO:0006461|GO:0008150|GO:0005575|GO:0005887|GO:0016020|GO:0016021|GO:0003674|GO:0005198	vesicle-associated membrane protein, associated protein B and C	Vapb	0.0238032	2.68235
1456586_x_at	4.60612	4.10019	4.74177	3.87675	4.64707	4.58398	5.31549	5.08944	5.02522	5.97639	5.76467	5.62954	4.19132	5.22273	4.76324	5.82396	6.74991	6.1187	Mm.228797	GO:0042493|GO:0030529|GO:0005634|GO:0005737|GO:0005509	major vault protein	Mvp	0.00597909	2.67759
1418651_at	5.84069	5.95081	5.69585	5.76852	5.49206	5.68173	5.69581	6.34839	5.89442	6.85011	7.2779	7.05862	5.44381	5.51461	5.81837	6.9524	5.99131	7.38245	Mm.275526	GO:0008150|GO:0005575	spermatogenesis associated 6	Spata6	0.000669734	2.66618
1428046_a_at	6.04861	5.97013	6.57225	5.81204	5.85312	5.09074	6.07001	5.79868	5.50444	7.17177	7.21729	6.60417	7.50703	7.90129	6.9409	7.12529	7.90179	6.95784	Mm.919	GO:0006350|GO:0006355|GO:0045449|GO:0005622|GO:0005634|GO:0003676|GO:0003677|GO:0008270|GO:0030528|GO:0046872	zinc finger protein X-linked	Zfx	0.0111396	2.66188
1420796_at	3.99098	4.11231	4.39489	7.67166	7.39971	7.64101	3.65326	3.53166	4.67648	9.04566	9.14421	8.73538	3.77714	3.51448	4.89916	9.02951	9.03303	8.47926	Mm.290446	GO:0006355|GO:0006805|GO:0007165|GO:0007165|GO:0045449|GO:0005634|GO:0004871|GO:0004872|GO:0030528|GO:0004871	aryl-hydrocarbon receptor repressor	Ahrr	0.000729315	2.64688
1430511_at	3.56832	3.90198	4.19196	4.37514	4.44113	3.63911	3.98365	3.66686	3.81751	5.84728	4.85904	5.94342	4.54498	5.7322	4.60062	5.15141	4.78049	4.4547		GO:0006887|GO:0007242|GO:0019717|GO:0045202|GO:0008270|GO:0019992|GO:0046872	RIKEN cDNA 1500037O19 gene	1500037O19Rik	0.0316636	2.63559
1417750_a_at	8.43986	8.64935	8.13513	8.1084	8.18766	7.75749	8.39786	7.53841	8.2637	9.45204	9.54069	9.24154	5.9369	5.26141	6.21644	9.48916	6.21288	6.86374	Mm.293635	GO:0006810|GO:0006811|GO:0006826|GO:0048250|GO:0006810|GO:0005739|GO:0005743|GO:0016020|GO:0016021|GO:0016020|GO:0005743|GO:0005381|GO:0005488|GO:0005506|GO:0005488	solute carrier family 25, member 37	Slc25a37	0.000938402	2.62728
1451683_x_at	6.69082	6.92021	7.07156	7.21718	7.46146	7.29864	6.86726	6.91878	7.35901	8.80354	8.84449	8.50244	7.41583	7.25031	6.6902	9.09278	9.37896	9.14379		GO:0002474|GO:0019882|GO:0016021|GO:0042612	similar to H-2 class I histocompatibility antigen, L-D alpha chain precursor	LOC547343	0.000426545	2.62272
1460187_at	5.54227	4.99072	5.93594	4.41749	3.49257	3.9755	5.74781	5.75489	5.74548	5.37124	5.83259	4.85273	5.50627	5.69706	5.01234	3.10645	5.22818	5.61147	Mm.281691	GO:0001756|GO:0007275|GO:0009952|GO:0016055|GO:0030154|GO:0007275|GO:0005615|GO:0016020|GO:0004888	secreted frizzled-related sequence protein 1	Sfrp1	0.0233182	2.62139
1422910_s_at	8.30058	8.47332	8.30129	7.76532	8.19035	7.97789	8.24777	8.18791	7.23305	9.26256	9.18521	9.65141	9.07845	9.3644	9.09896	8.90024	9.37624	9.07466	Mm.173953	GO:0006259|GO:0005694|GO:0005524|GO:0016787	structural maintenance of chromosomes 6	Smc6	0.0018414	2.61814
1446227_at	2.66395	2.7109	2.61946	2.59694	2.70574	3.14305	2.63064	2.63811	2.60861	4.48616	3.77019	4.34478	2.74748	2.58718	2.65823	2.60579	2.58226	2.70133	Mm.275411	GO:0005615|GO:0016020|GO:0016021|GO:0016021	G protein-coupled receptor 180	Gpr180	0.00732492	2.61197
1450407_a_at	10.0756	9.96362	10.1479	10.9507	10.8178	10.5006	10.409	10.0154	10.177	12.4938	12.5826	11.3438	10.4297	10.6442	9.04495	10.6307	10.7982	12.4333	Mm.269088	GO:0005634|GO:0016363|GO:0005634|GO:0005515|GO:0005515	acidic (leucine-rich) nuclear phosphoprotein 32 family, member A	Anp32a	0.0302486	2.60922
1438378_at	7.4718	7.40991	7.13113	7.6743	8.2405	7.4869	7.17399	6.95234	7.05581	9.16949	9.34095	9.0392	7.40179	6.56292	7.28368	9.6704	9.39565	9.45876	Mm.383770		RIKEN cDNA 1700013G23 gene	1700013G23Rik	0.00469708	2.60746
1453380_a_at	5.36067	5.10344	5.80929	5.19864	5.98603	5.27547	6.27204	5.92203	6.03646	7.08125	7.16293	6.35918	6.76129	7.0255	6.00334	7.13854	7.17631	7.27283	Mm.276769		XRCC6 binding protein 1	Xrcc6bp1	0.0181547	2.60463
1441170_a_at	4.57138	5.91086	5.75699	5.72425	6.10496	5.35049	5.86741	5.72334	3.99787	7.18683	7.06574	7.05283	7.36867	7.75116	7.4438	6.89838	7.40433	6.35076	Mm.29629	GO:0007049|GO:0008150|GO:0045786|GO:0051056|GO:0005575|GO:0005622|GO:0016020|GO:0005096|GO:0005515	disabled homolog 2 (Drosophila) interacting protein	Dab2ip	0.0034493	2.5941
1417978_at	7.71571	7.50362	7.84441	8.16196	8.1552	8.17377	7.8569	7.4542	7.577	9.65039	9.25306	9.70089	7.52661	7.20129	7.55292	9.90076	9.6627	9.73213	Mm.32889	GO:0006413|GO:0006413|GO:0005737|GO:0005737|GO:0003723|GO:0003743|GO:0003723|GO:0003743	eukaryotic translation initiation factor 4E member 3	Eif4e3	0.000638548	2.58675
1452298_a_at	8.14545	7.74169	7.92702	7.95601	8.13315	8.25464	8.18187	8.0109	8.39643	9.54639	9.43786	9.46999	8.67083	7.67348	8.44684	9.19214	9.3881	9.85764	Mm.260098	GO:0007010|GO:0005856|GO:0016459|GO:0003774|GO:0005524	myosin Vb	Myo5b	0.000120869	2.58496
1418395_at	3.03499	3.19228	2.86136	2.98168	3.60479	3.99685	3.01448	3.37648	3.00958	5.61195	4.47989	4.59986	3.47722	3.14054	3.02036	5.81398	5.46308	6.30295		GO:0006855|GO:0016020|GO:0016021|GO:0015238|GO:0015297	RIKEN cDNA 1300013J15 gene	1300013J15Rik	0.042187	2.58375
1427944_at	7.94145	7.7351	7.46324	8.68613	8.05547	8.07214	8.04641	7.47481	7.79496	9.42362	9.32572	10.1543	7.533	7.25695	8.16193	9.5597	9.17838	9.11131	Mm.150568	GO:0008150|GO:0005737|GO:0005739|GO:0003674	C1q domain containing 1	C1qdc1	0.0150383	2.57272
1449512_a_at	5.9739	5.84879	6.40939	4.7915	5.05528	5.40334	5.33393	5.7786	4.88647	6.54207	6.23761	6.55754	6.8607	7.24944	6.72858	5.7354	6.91412	6.25382	Mm.919	GO:0006350|GO:0006355|GO:0045449|GO:0005622|GO:0005634|GO:0003676|GO:0003677|GO:0008270|GO:0030528|GO:0046872	zinc finger protein X-linked	Zfx	0.00268714	2.57106
1422542_at	5.27611	4.62876	5.6245	2.99619	3.49352	2.70035	4.47599	5.96043	4.98189	4.17231	4.63036	4.45706	5.42548	5.10542	3.87693	5.21384	5.03697	5.29668	Mm.391232	GO:0007165|GO:0007186|GO:0016020|GO:0016021|GO:0016021|GO:0001584|GO:0004871|GO:0004872|GO:0004930|GO:0045028|GO:0045028	G protein-coupled receptor 34	Gpr34	0.00709361	2.56074
1456255_at	6.03119	5.75271	6.35898	6.20521	6.1168	5.92869	5.20522	5.84331	5.33463	7.22846	7.86796	7.21751	7.38296	7.67409	5.35164	7.30757	7.26589	6.93252	Mm.234801	GO:0005634|GO:0005783|GO:0005829|GO:0043234|GO:0005488	expressed sequence AI314180	AI314180	0.00415475	2.55693
1427881_at	10.5419	10.3446	10.4552	10.1518	10.3225	10.3092	10.5197	10.5242	10.5211	11.7504	11.5678	11.5275	10.138	10.3295	10.1384	11.9746	11.4156	11.5826		GO:0016740	deoxynucleotidyltransferase, terminal, interacting protein 2	Dnttip2	0.000103163	2.55628
1448620_at	6.2678	5.96337	6.32461	4.24557	5.07782	4.30753	6.37775	6.1488	5.88735	6.23104	5.95284	5.50892	6.12547	6.50716	6.04062	6.97129	7.31536	7.43988	Mm.22119	GO:0001788|GO:0001798|GO:0001805|GO:0001812|GO:0001812|GO:0001820|GO:0006910|GO:0006911|GO:0007166|GO:0030593|GO:0042535|GO:0042590|GO:0045576|GO:0045576|GO:0050766|GO:0050776|GO:0005615|GO:0016020|GO:0016021|GO:0016021|GO:0004872|GO:0019770|GO:0019864|GO:0019864	Fc receptor, IgG, low affinity III	Fcgr3	0.0164348	2.55614
1424552_at	4.21593	3.10227	4.29982	2.82114	2.64885	2.52632	4.42505	4.31302	4.21619	4.56242	4.10424	3.39048	4.13846	4.57916	2.90356	2.9685	4.23478	4.35649	Mm.336851	GO:0001525|GO:0001841|GO:0006508|GO:0006915|GO:0006915|GO:0007507|GO:0008632|GO:0030225|GO:0042981|GO:0043123|GO:0006915|GO:0005634|GO:0005737|GO:0005739|GO:0005856|GO:0030690|GO:0004871|GO:0005515|GO:0008233|GO:0008234|GO:0016787|GO:0030693|GO:0042802|GO:0005515|GO:0008233|GO:0030693	caspase 8	Casp8	0.0182945	2.55551
1418536_at	5.98229	6.14475	6.42659	4.6546	4.81587	4.81986	5.14928	6.41682	6.09302	6.24798	6.2541	5.84755	6.36701	6.84142	5.6513	6.71512	7.38052	6.84335		GO:0002474|GO:0006955|GO:0019882|GO:0016020|GO:0016021|GO:0042612	similar to H-2 class I histocompatibility antigen, Q7 alpha chain precursor (QA-2 antigen) /// region containing histocompatibility 2, Q region locus 9; histocompatibility 2, Q region locus 7	LOC630509 /// LOC674192	0.000736172	2.5546
1434639_at	9.85136	9.74812	9.67484	9.38278	9.57726	9.61266	9.6744	9.7834	9.7369	11.0692	10.8177	10.7341	9.04762	8.7523	9.25175	11.3622	11.2494	11.846	Mm.390459	GO:0005515	kelch repeat and BTB (POZ) domain containing 9	Kbtbd9	0.000398219	2.54805
1453573_at	2.07299	2.06754	2.04264	2.36293	2.07658	2.5859	2.0577	1.97953	2.03604	3.50544	3.70855	3.85387	2.04363	2.0416	2.0503	2.76867	4.45901	3.83023	Mm.347699	GO:0006334|GO:0007001|GO:0000786|GO:0005634|GO:0005694|GO:0003677	histone cluster 1, H3d	Hist1h3d	0.00165736	2.54468
1422962_a_at	4.40968	3.98542	3.95679	4.52258	4.54538	4.52137	4.38043	3.97289	4.5481	6.23897	6.01404	5.37435	4.53577	4.53938	4.0855	6.19059	6.79935	6.9769	Mm.180191	GO:0006508|GO:0006511|GO:0006955|GO:0019882|GO:0005634|GO:0005829|GO:0005839|GO:0043234|GO:0004175|GO:0004298|GO:0005515|GO:0008233|GO:0016787	proteosome (prosome, macropain) subunit, beta type 8 (large multifunctional peptidase 7)	Psmb8	0.00653951	2.54208
1427679_at	6.12518	6.88352	7.10255	5.88592	6.58998	5.11516	7.18591	6.76932	5.67937	7.47948	6.75206	7.39508	7.19849	7.57068	6.63179	6.95197	7.55871	7.63357	Mm.390282	GO:0000086|GO:0000819|GO:0006468|GO:0006468|GO:0006468|GO:0007049|GO:0007067|GO:0009755|GO:0030833|GO:0045736|GO:0045786|GO:0051301|GO:0000086|GO:0000819|GO:0030833|GO:0045736|GO:0000922|GO:0000922|GO:0000166|GO:0000287|GO:0000287|GO:0004672|GO:0004674|GO:0004674|GO:0004713|GO:0005515|GO:0005524|GO:0005524|GO:0005524|GO:0016301|GO:0016740|GO:0019901|GO:0046872|GO:0004672	large tumor suppressor	Lats1	0.0498201	2.54063
1460386_a_at	6.71329	6.8442	7.3537	6.54794	6.50476	6.20645	7.02689	6.95771	7.13958	8.01314	7.63467	7.61689	7.88364	7.95607	5.67669	7.93539	8.72658	8.03254	Mm.246670	GO:0006810|GO:0006835|GO:0007268|GO:0015813|GO:0005624|GO:0005887|GO:0016020|GO:0016021|GO:0005386|GO:0015293|GO:0015501|GO:0017153|GO:0005313	solute carrier family 1 (neuronal/epithelial high affinity glutamate transporter, system Xag), member 1	Slc1a1	0.00135743	2.52308
1418392_a_at	4.6751	5.1881	4.991	5.72508	5.61411	5.40928	5.40284	4.89219	5.36986	6.98036	6.95971	6.80939	5.15351	5.11472	4.7367	7.11839	6.65393	7.22035		GO:0006955|GO:0006955|GO:0005829|GO:0000166|GO:0003924|GO:0003924|GO:0005525|GO:0005525	guanylate nucleotide binding protein 3	Gbp3	0.000238689	2.52041
1455627_at	9.20317	9.15463	9.59755	8.12245	8.71055	7.60822	9.74929	9.942	8.77776	9.3171	9.60699	9.5065	9.61267	9.42492	9.38216	9.5779	10.0216	9.80936	Mm.130388	GO:0006817|GO:0007155|GO:0048595|GO:0050673|GO:0005578|GO:0005581|GO:0005615|GO:0005737|GO:0005591|GO:0005198|GO:0005515|GO:0030020	procollagen, type VIII, alpha 1	Col8a1	0.0156741	2.51366
1442021_at	8.34283	8.44457	8.54699	7.59455	7.80021	7.74222	8.17133	8.52543	8.12926	8.75476	9.31955	9.05003	9.15606	8.83884	8.64331	8.03095	8.43156	8.64522	Mm.73777	GO:0007165|GO:0007186|GO:0007186|GO:0007189|GO:0007190|GO:0007608|GO:0015031|GO:0007186|GO:0006810|GO:0005834|GO:0000166|GO:0003924|GO:0004871|GO:0005525|GO:0019001|GO:0004871	guanine nucleotide binding protein, alpha stimulating, olfactory type	Gnal	0.0015849	2.51249
1439240_x_at	3.89812	3.8409	3.67786	4.47847	4.28821	4.11699	3.74868	3.96791	4.41148	5.86937	5.20735	5.78754	3.76729	3.93125	3.99343	7.27565	6.45714	7.24995	Mm.20472	GO:0006810|GO:0006887|GO:0007242|GO:0007269|GO:0015031|GO:0005886|GO:0005923|GO:0016020|GO:0019717|GO:0045202|GO:0005515	lin-7 homolog B (C. elegans)	Lin7b	0.00470268	2.50856
1416303_at	6.9248	7.24047	7.46749	4.83961	5.37356	5.06943	7.23859	7.31602	7.00958	6.96129	6.41334	5.8786	7.14373	7.49441	7.20565	7.21026	8.0086	7.27821	Mm.294753	GO:0006350|GO:0006355|GO:0006915|GO:0008150|GO:0005575|GO:0016020|GO:0005515	LPS-induced TN factor	Litaf	0.0191783	2.5028
1437277_x_at	5.11184	5.42113	5.7138	6.159	6.05111	6.30677	5.08121	6.29682	5.16651	7.39442	7.59897	7.48993	7.05061	7.06184	6.64633	8.76582	9.31668	9.68969	Mm.330731	GO:0006508|GO:0007186|GO:0007200|GO:0018149|GO:0018149|GO:0045785|GO:0005578|GO:0005737|GO:0005829|GO:0016020|GO:0003810|GO:0004197|GO:0005509|GO:0005525|GO:0008415|GO:0016740|GO:0046872|GO:0003810|GO:0003810|GO:0005509	transglutaminase 2, C polypeptide	Tgm2	0.000153159	2.50038
1438676_at	3.1392	3.17128	3.08465	3.50765	3.93976	4.45512	3.35072	3.10475	3.52142	5.21969	5.28165	5.35781	3.18847	3.45895	3.16356	4.60059	4.82798	5.1445	Mm.358622	GO:0006955|GO:0003924|GO:0005525	macrophage activation 2 like /// similar to macrophage activation 2 like /// similar to macrophage activation 2 like	Mpa2l /// LOC626578 /// LOC673101	0.00886979	2.49471
1422990_at	2.661	2.64122	2.6707	2.65378	2.6355	2.59588	2.7009	2.70859	2.38815	3.84053	4.33219	3.66819	3.40412	2.61789	2.64014	3.65973	3.61917	4.47421	Mm.86844	GO:0000187|GO:0006468|GO:0007165|GO:0007275|GO:0007420|GO:0007517|GO:0007517|GO:0030534|GO:0046777|GO:0048012|GO:0051450|GO:0008283|GO:0005615|GO:0005624|GO:0005887|GO:0009925|GO:0009925|GO:0016020|GO:0016021|GO:0016021|GO:0000166|GO:0004672|GO:0004674|GO:0004713|GO:0004872|GO:0005008|GO:0005515|GO:0005524|GO:0016301|GO:0016740|GO:0005008	met proto-oncogene	Met	0.00272446	2.49421
1435064_a_at	9.45637	9.71096	9.96172	8.13542	9.02346	8.08488	9.81176	9.4415	10.3541	9.53554	9.871	9.7837	10.5433	9.83454	9.92447	9.62002	9.81993	9.79848	Mm.143766	GO:0006508|GO:0005615|GO:0016020|GO:0016021|GO:0016021|GO:0004246	transmembrane protein 27	Tmem27	0.0148636	2.48887
1453252_at	5.21733	5.25575	5.54553	5.91377	6.02023	5.17465	5.65243	5.92791	5.96564	7.26783	7.03857	6.74441	6.93987	7.16404	6.85622	6.93575	7.15437	6.35697	Mm.62979	GO:0006568|GO:0008033|GO:0008152|GO:0004425|GO:0016491|GO:0050660|GO:0003824	dihydrouridine synthase 4-like (S. cerevisiae)	Dus4l	0.0127058	2.4864
1416776_at	13.1945	13.3256	13.4128	10.8969	11.332	10.7154	12.8441	13.186	13.0696	12.4484	12.3619	12.0538	12.3984	13.42	13.0621	12.6562	13.3842	12.9569	Mm.9114	GO:0007423|GO:0007601|GO:0005737|GO:0005212|GO:0008473	crystallin, mu	Crym	0.00394053	2.47368
1431591_s_at	4.59608	4.6446	4.41167	4.59143	4.68703	4.74559	4.79394	4.80569	4.80716	5.76143	6.52581	5.63561	4.57846	4.84019	4.20132	5.52912	5.32215	5.59433		GO:0019941|GO:0032020|GO:0006464|GO:0006512|GO:0006955|GO:0009615|GO:0005515|GO:0031386	hypothetical protein LOC677168	LOC677168	0.00993594	2.4616
1449556_at	5.68696	5.60242	5.86427	6.91014	7.15282	6.69054	5.96851	6.30036	6.5814	8.22565	8.6254	7.79275	6.18104	5.58588	6.01733	8.43928	7.34346	8.57984		GO:0002474|GO:0006952|GO:0006955|GO:0019882|GO:0016020|GO:0016021|GO:0042612|GO:0016021|GO:0016020	histocompatibility 2, T region locus 23 /// RIKEN cDNA C920025E04 gene /// similar to H-2 class I histocompatibility antigen, D-37 alpha chain precursor /// similar to H-2 class I histocompatibility antigen, D-37 alpha chain precursor /// similar to H-2 class I histocompatibility antigen, D-37 alpha chain precursor	H2-T23 /// C920025E04Rik /// LOC667803 /// LOC672711 /// LOC674134	0.0092028	2.45677
1425336_x_at	5.60795	5.85426	6.6129	8.2437	7.93457	7.863	6.14732	6.12359	7.1378	9.70411	9.43466	8.79141	6.84707	6.27555	6.10439	9.67012	10.0387	10.1874	Mm.422886	GO:0002474|GO:0006952|GO:0006955|GO:0019882|GO:0019883|GO:0019885|GO:0006955|GO:0009897|GO:0016020|GO:0016021|GO:0042612|GO:0016020|GO:0016021|GO:0003823	histocompatibility 2, K1, K region	H2-K1	0.0117253	2.45599
1427747_a_at	4.62214	4.95266	4.83118	5.09602	5.16305	4.12169	5.14564	5.16422	5.01721	6.32024	6.34693	5.59239	5.2895	5.92006	5.16684	7.75828	8.40403	9.22084	Mm.9537	GO:0006810|GO:0005215|GO:0005488|GO:0005488	lipocalin 2	Lcn2	0.0363414	2.45026
1448961_at	3.12783	3.07581	2.97545	2.90356	3.16517	2.86173	3.03691	3.08342	3.01982	4.72766	3.49352	4.58432	3.04141	3.00294	3.06127	6.32132	4.50244	6.13722		GO:0016020|GO:0016021|GO:0005509|GO:0005515	phospholipid scramblase 2	Plscr2	0.0322681	2.44813
1427318_s_at	7.63187	7.24881	7.5642	5.51274	5.61846	4.61335	7.38717	7.69827	7.54406	6.19302	6.73479	6.68671	6.73683	7.40971	7.71324	7.11595	7.39467	7.7584	Mm.220982	GO:0001778|GO:0016020|GO:0016021|GO:0042383|GO:0005515	dysferlin /// fer-1-like 3, myoferlin (C. elegans)	Dysf /// Fer1l3	0.0236889	2.44526
1447853_x_at	7.30864	7.20775	7.31352	6.2779	6.3167	6.22321	6.7509	7.3371	6.04679	7.1046	7.54871	8.03293	7.76573	8.06667	8.38261	7.76981	7.35121	7.47347	Mm.342703	GO:0006810|GO:0007017|GO:0007018|GO:0015031|GO:0005871|GO:0005874|GO:0005875|GO:0000166|GO:0003774|GO:0003777|GO:0005524	Kinesin family member 13A	Kif13a	0.00873835	2.44439
1424325_at	7.29782	7.74126	7.71075	7.91977	8.03898	7.83823	7.70621	7.67741	7.33647	9.14371	8.88207	9.63442	8.63281	8.48871	8.49197	9.01112	9.56291	8.84999	Mm.210996	GO:0007049|GO:0005634|GO:0008270|GO:0008415|GO:0016740|GO:0046872	establishment of cohesion 1 homolog 1 (S. cerevisiae)	Esco1	0.00484698	2.44146
1452292_at	9.7846	9.79787	9.65286	9.53745	9.49334	8.84185	9.9708	10.0072	10.0679	10.7904	10.3901	10.5485	11.2894	11.5757	11.7568	10.8898	11.2223	10.4058	Mm.39053	GO:0006461|GO:0006810|GO:0006886|GO:0015031|GO:0016192|GO:0005905|GO:0030130|GO:0030131|GO:0030131|GO:0030133|GO:0005905|GO:0005488|GO:0030276	adaptor-related protein complex 2, beta 1 subunit	Ap2b1	0.00709665	2.43759
1418759_at	3.51484	3.27944	3.01888	3.03902	3.10214	3.06096	3.18031	3.46872	3.1168	3.87004	4.3152	4.85022	3.17404	3.10708	3.60694	3.18801	2.55574	3.18109	Mm.8019	GO:0006470|GO:0006470|GO:0004721|GO:0004725|GO:0004872|GO:0016787|GO:0004721	protein tyrosine phosphatase, non-receptor type 20	Ptpn20	0.0108228	2.42466
1416168_at	5.04286	6.15061	6.10329	5.55817	5.96456	5.06311	6.10829	6.25471	6.332	7.14801	7.00528	6.25143	7.41744	6.57598	6.25969	6.3175	7.015	6.50425	Mm.2044	GO:0007275|GO:0008283|GO:0016525|GO:0050769|GO:0050769|GO:0005576|GO:0005615|GO:0005615|GO:0005576|GO:0004867	serine (or cysteine) peptidase inhibitor, clade F, member 1	Serpinf1	0.0288489	2.41657
1428047_s_at	6.24012	5.99268	6.53878	5.75017	5.87122	5.29887	6.27414	6.40458	5.60024	7.16027	6.73666	6.81822	7.51437	7.73992	6.97442	6.60802	7.55943	6.45249	Mm.390269	GO:0006350|GO:0006355|GO:0045449|GO:0005622|GO:0005634|GO:0003676|GO:0003677|GO:0008270|GO:0030528|GO:0046872	zinc finger protein, autosomal /// zinc finger protein X-linked	Zfa /// Zfx	0.00432758	2.40321
1424133_at	8.89363	8.90742	9.25103	8.53702	9.1853	8.74631	9.08038	9.26233	9.00762	10.3587	10.0044	9.89752	8.9655	9.18697	9.13456	10.3231	11.0149	10.8054	Mm.27682	GO:0005615|GO:0016020|GO:0016021	transmembrane protein 98	Tmem98	0.00590295	2.40161
1429065_at	9.37315	9.40384	9.59562	9.74164	9.85422	9.72008	9.44967	9.38987	9.40467	11.0034	10.8074	11.2787	9.5167	9.45104	9.58606	11.6084	11.353	11.6919	Mm.252843	GO:0006917|GO:0010165|GO:0005783|GO:0005515	RIKEN cDNA 1200009F10 gene	1200009F10Rik	0.000918976	2.39142
1427746_x_at	5.08459	3.85581	4.54644	5.74659	5.30366	5.28583	4.57544	4.40149	5.24408	7.28249	6.7402	6.08665	4.87924	4.15455	4.40036	7.27932	7.6964	7.61636	Mm.33263	GO:0002474|GO:0006952|GO:0006955|GO:0019882|GO:0019883|GO:0019885|GO:0006955|GO:0000398|GO:0006397|GO:0006406|GO:0008380|GO:0009897|GO:0016020|GO:0016021|GO:0042612|GO:0009986|GO:0005886|GO:0016021|GO:0016020|GO:0005634|GO:0005681|GO:0005515|GO:0042605|GO:0003676|GO:0005524|GO:0008026|GO:0000166|GO:0003723|GO:0004004|GO:0004386|GO:0016787|GO:0042802	histocompatibility 2, K1, K region	H2-K1	0.0289683	2.39123
1455393_at	7.64248	7.50239	7.81977	8.16769	7.8835	7.97744	7.92457	7.9514	7.97469	9.23975	9.21411	9.3332	8.59779	7.62939	8.21074	10.0221	10.6363	10.8578	Mm.13787	GO:0006810|GO:0006811|GO:0006825|GO:0006826|GO:0006878|GO:0006879|GO:0005576|GO:0005615|GO:0005615|GO:0005615|GO:0004322|GO:0005375|GO:0005506|GO:0005507|GO:0016491|GO:0046872|GO:0005507|GO:0004322	ceruloplasmin	Cp	0.000161925	2.38305
1426246_at	6.09756	5.97086	6.26116	6.55096	6.67068	7.09054	6.34168	6.1305	6.33305	8.01232	8.08817	7.96953	6.50445	6.27517	6.65151	8.46066	8.68567	8.67931	Mm.127156	GO:0007155|GO:0007596|GO:0005576|GO:0005615|GO:0004866|GO:0005509|GO:0005515	protein S (alpha)	Pros1	0.0016993	2.38273
1424510_at	5.15191	4.89617	5.61944	5.60786	5.9893	5.38643	5.09308	5.84266	5.49721	7.63129	6.82466	6.26695	5.36474	6.49478	5.08661	6.68682	6.60555	7.79391	Mm.432468	GO:0008083|GO:0016787	nudix (nucleoside diphosphate linked moiety X)-type motif 6	Nudt6	0.0451984	2.37255
1425603_at	8.27659	8.22341	8.30515	7.07963	7.39687	7.16753	8.11038	8.40153	8.29509	8.44691	8.28375	8.62042	8.83853	8.39476	8.42924	8.94162	9.05687	8.86837	Mm.27061	GO:0016021|GO:0016021	transmembrane protein 176A	Tmem176a	0.000804683	2.35493
1424112_at	6.08439	5.96836	6.59474	6.52265	6.23754	6.37603	6.9423	6.71814	6.12752	7.60031	7.08623	8.15658	7.38433	7.36076	7.76879	7.56218	7.85868	7.84719	Mm.26553	GO:0006810|GO:0006898|GO:0007165|GO:0005615|GO:0005634|GO:0005641|GO:0005764|GO:0005768|GO:0005768|GO:0005887|GO:0016020|GO:0016021|GO:0030140|GO:0030140|GO:0016021|GO:0004872|GO:0005010|GO:0005215|GO:0005520	insulin-like growth factor 2 receptor	Igf2r	0.0180963	2.35484
1426945_at	10.1533	10.219	10.4579	10.0253	10.1054	10.2149	10.4699	10.4424	10.6159	11.6931	11.1555	11.2003	10.7003	10.3603	10.2276	11.6757	11.5539	12.369	Mm.221452	GO:0000059|GO:0006607|GO:0006810|GO:0006886|GO:0015031|GO:0000059|GO:0006810|GO:0015031|GO:0005634|GO:0005643|GO:0005737|GO:0005634|GO:0005643|GO:0005737|GO:0005095|GO:0005488|GO:0005515|GO:0008139|GO:0008536|GO:0008565|GO:0008565	RAN binding protein 5	Ranbp5	0.002405	2.35292
1433428_x_at	5.93315	5.93697	6.22167	7.14773	6.93485	7.3498	5.85939	6.27394	6.1712	8.37145	8.37961	8.37402	7.37483	7.16192	7.2653	9.21477	9.75429	10.0137	Mm.330731	GO:0006508|GO:0007186|GO:0007200|GO:0018149|GO:0018149|GO:0045785|GO:0005578|GO:0005737|GO:0005829|GO:0016020|GO:0003810|GO:0004197|GO:0005509|GO:0005525|GO:0008415|GO:0016740|GO:0046872|GO:0003810|GO:0003810|GO:0005509	transglutaminase 2, C polypeptide	Tgm2	0.000506372	2.34714
1437914_at	5.67728	5.65955	5.70916	5.61163	5.63345	5.30361	5.60699	5.46745	5.69959	6.5767	6.44585	7.21239	4.14565	4.23256	4.23983	6.2964	5.75046	5.6433	Mm.23296	GO:0000074|GO:0000083|GO:0006350|GO:0006355|GO:0007049|GO:0005634|GO:0005662|GO:0005667|GO:0003677|GO:0003700|GO:0003677|GO:0003700	E2F transcription factor 6	E2f6	0.00908096	2.34364
1418901_at	5.17215	5.50635	5.28727	5.90211	5.92846	5.59678	4.70736	5.49112	5.57275	7.19105	7.00213	6.90443	5.56127	5.22075	5.56266	7.11546	7.78562	7.73175		GO:0001892|GO:0006350|GO:0006355|GO:0006366|GO:0006916|GO:0006917|GO:0006953|GO:0006954|GO:0030182|GO:0045408|GO:0045444|GO:0045941|GO:0005634|GO:0005737|GO:0003677|GO:0003700|GO:0005515|GO:0016563|GO:0042803|GO:0043565|GO:0043565|GO:0046982|GO:0046983	CCAAT/enhancer binding protein (C/EBP), beta	Cebpb	0.000837562	2.335
1451777_at	2.81839	2.77946	2.62091	2.86815	3.05354	2.76853	2.93836	2.69753	2.65532	3.58802	4.11662	4.64726	2.37315	2.4602	2.73794	4.4906	3.44898	4.60745	Mm.275233	GO:0003676|GO:0005524|GO:0008026	cDNA sequence BC013672	BC013672	0.0182919	2.33038
1423368_at	10.7585	10.8489	11.1125	11.0719	11.0452	10.6702	11.4597	11.1547	11.5567	12.4556	12.1977	11.7931	12.2851	12.4796	11.6358	12.1869	12.5492	12.556	Mm.30071	GO:0006810|GO:0005794|GO:0016020|GO:0016021|GO:0016021	lysosomal-associated protein transmembrane 4A	Laptm4a	0.00630197	2.32899
1421955_a_at	11.7158	11.8013	12.001	11.4733	11.1891	11.5249	11.9672	11.8771	12.3258	12.6751	12.7384	12.4188	13.5701	13.0933	13.3447	11.7871	13.1999	12.6234	Mm.279923	GO:0006464|GO:0006512|GO:0000151|GO:0005622|GO:0005829|GO:0004842|GO:0004842|GO:0005515|GO:0016874|GO:0004842	neural precursor cell expressed, developmentally down-regulted gene 4	Nedd4	0.00105137	2.3214
1417936_at	4.81198	5.33796	5.59752	7.13247	7.48111	6.72266	6.30786	5.56799	6.31129	8.33857	8.66567	7.97395	5.60424	5.25603	5.20501	6.49372	6.78368	6.27509	Mm.416125	GO:0006935|GO:0006955|GO:0007165|GO:0005576|GO:0005615|GO:0005615|GO:0005125|GO:0008009	chemokine (C-C motif) ligand 9	Ccl9	0.0149332	2.31978
1417500_a_at	5.55164	4.69395	4.5361	5.91101	5.70966	5.98146	4.26224	5.78218	5.27395	7.38794	7.08191	6.76652	5.81694	6.25427	6.57357	7.79923	8.76045	9.00856	Mm.330731	GO:0006508|GO:0007186|GO:0007200|GO:0018149|GO:0018149|GO:0045785|GO:0005578|GO:0005737|GO:0005829|GO:0016020|GO:0003810|GO:0004197|GO:0005509|GO:0005525|GO:0008415|GO:0016740|GO:0046872|GO:0003810|GO:0003810|GO:0005509	transglutaminase 2, C polypeptide	Tgm2	0.00354833	2.31565
1455735_at	4.37708	4.9645	4.00447	4.7502	4.23889	5.16904	4.74779	4.82954	5.58306	5.39579	6.28773	6.1081	6.55008	5.99157	6.36138	6.25536	5.50986	6.45347	Mm.32409	GO:0006810|GO:0006886|GO:0006897|GO:0008150|GO:0015031|GO:0005575|GO:0005905|GO:0030662|GO:0003674	adaptor-related protein complex AP-1, sigma 3	Ap1s3	0.0340468	2.31524
1424725_at	3.24671	3.83235	3.68349	5.12721	4.92082	4.27002	3.88885	3.89175	3.50268	6.29448	6.19936	5.44078	3.9586	4.06433	3.47789	6.06792	6.73149	5.86017	Mm.37332		DNA segment, Chr 16, ERATO Doi 472, expressed	D16Ertd472e	0.0321091	2.30621
1429726_at	2.96918	3.1824	4.10915	2.67426	3.51797	3.31862	4.10039	5.0956	3.08303	4.82656	3.88481	4.41352	5.13518	5.03947	4.67737	4.45501	6.03579	5.34713	Mm.19325	GO:0006810|GO:0016020|GO:0016021|GO:0005215	solute carrier family 16 (monocarboxylic acid transporters), member 9	Slc16a9	0.0319746	2.30486
1419873_s_at	6.55558	7.05668	7.24351	6.16928	6.53317	6.0088	7.3138	7.51451	7.23763	7.4909	7.46607	7.36263	7.24883	7.0704	7.56593	8.40792	8.38561	8.54206	Mm.22574	GO:0000074|GO:0006468|GO:0007165|GO:0007169|GO:0007275|GO:0008283|GO:0019735|GO:0050875|GO:0005615|GO:0005622|GO:0005886|GO:0005886|GO:0005887|GO:0016020|GO:0016021|GO:0016021|GO:0000166|GO:0004672|GO:0004674|GO:0004713|GO:0004714|GO:0004872|GO:0005011|GO:0005515|GO:0005524|GO:0016301|GO:0016740	colony stimulating factor 1 receptor	Csf1r	0.00167692	2.30184
1460623_at	5.45379	5.64878	5.11513	5.39408	5.89383	6.31407	5.83231	5.70076	5.75745	7.08073	7.31924	6.80918	5.86344	5.58269	5.62584	7.86264	7.51949	8.18688	Mm.392558	GO:0008285|GO:0005737|GO:0005886	src family associated phosphoprotein 2	Skap2	0.0167447	2.3012
1421357_at	4.00149	4.35137	4.42507	4.30478	4.66403	4.29626	4.23975	4.46689	3.61123	5.79493	4.97539	6.09726	4.74483	4.70587	4.41165	5.6977	6.16621	6.0871	Mm.275728	GO:0006350|GO:0006355|GO:0006367|GO:0006367|GO:0005634|GO:0005672|GO:0005634|GO:0003713|GO:0005515|GO:0016251|GO:0016986|GO:0016986	general transcription factor II A, 1	Gtf2a1	0.0280537	2.29873
1418340_at	5.5815	5.53757	5.88378	5.52331	5.18834	4.41029	5.99337	5.71803	5.72878	6.41319	6.50038	5.80779	5.71227	5.48474	5.55808	6.41606	6.25848	6.73758	Mm.22673	GO:0001798|GO:0001805|GO:0006911|GO:0007165|GO:0007166|GO:0007166|GO:0016064|GO:0019886|GO:0030593|GO:0042535|GO:0042590|GO:0042742|GO:0045082|GO:0050766|GO:0050776|GO:0050778|GO:0007166|GO:0005886|GO:0005887|GO:0009897|GO:0016020|GO:0016021|GO:0045121|GO:0004872|GO:0004888|GO:0005515|GO:0019863|GO:0019864|GO:0019863	Fc receptor, IgE, high affinity I, gamma polypeptide	Fcer1g	0.0385316	2.29709
1418892_at	7.66806	7.66664	7.81767	6.89804	6.40719	6.44344	7.71911	7.7138	7.54061	7.76495	7.9947	7.5843	8.58386	8.29055	7.92237	7.63396	8.31471	8.34821	Mm.27467	GO:0007264|GO:0007266|GO:0008360|GO:0030036|GO:0008360|GO:0030036|GO:0005575|GO:0005622|GO:0016020|GO:0000166|GO:0003924|GO:0005515|GO:0005525|GO:0003924	ras homolog gene family, member J	Rhoj	0.00373159	2.2949
1435911_s_at	3.90056	3.80636	3.94613	3.81611	4.34253	3.81491	4.23378	3.88992	4.15557	5.19665	4.87396	5.48049	4.00825	3.93208	4.18433	5.74073	6.83789	6.64624	Mm.432517	GO:0006810|GO:0001675|GO:0006235|GO:0007283|GO:0008643|GO:0007283|GO:0016020|GO:0016021|GO:0005634|GO:0005737|GO:0005351|GO:0005215	solute carrier family 2 (facilitated glucose transporter), member 12	Slc2a12	0.00860822	2.28551
1422947_at	2.60349	2.58319	2.54277	2.47055	2.66894	2.52326	2.56821	2.58569	2.51463	4.20187	3.67489	3.36282	2.55805	2.50749	2.57276	3.03841	2.54496	3.30994	Mm.377875	GO:0006334|GO:0007001|GO:0000786|GO:0005634|GO:0005694|GO:0003677	histone cluster 1, H4f /// histone cluster 1, H4m /// histone cluster 1, H4a /// histone cluster 1, H4b	Hist1h4f /// Hist1h4m /// Hist1h4a /// Hist1h4b	0.00908749	2.28513
1448673_at	8.84154	8.85618	8.78631	8.0335	7.78513	7.40749	8.62471	8.65441	8.1194	8.90936	8.62804	9.26428	8.68724	9.04698	8.84707	9.58822	9.47247	9.64248	Mm.328072	GO:0007155|GO:0007156|GO:0016337|GO:0007155|GO:0005615|GO:0005886|GO:0005911|GO:0005913|GO:0016020|GO:0016021|GO:0016021|GO:0004872|GO:0005515|GO:0042803|GO:0005515	poliovirus receptor-related 3	Pvrl3	0.00999798	2.28447
1454903_at	5.98348	6.53645	6.51673	6.73829	7.093	6.43746	6.76568	6.38661	6.5201	8.20843	8.17564	7.43657	7.41326	7.46771	8.40037	8.16015	7.96746	8.08756	Mm.283893	GO:0006629|GO:0006915|GO:0006917|GO:0007165|GO:0007275|GO:0007399|GO:0007411|GO:0007417|GO:0016048|GO:0021675|GO:0030154|GO:0042488|GO:0043588|GO:0005615|GO:0005886|GO:0016020|GO:0016021|GO:0005886|GO:0005887|GO:0016021|GO:0003824|GO:0004872|GO:0005035|GO:0005515|GO:0048406|GO:0005515|GO:0004888	nerve growth factor receptor (TNFR superfamily, member 16)	Ngfr	0.019854	2.27199
1459910_at	3.65666	3.64474	3.81136	3.40599	3.64897	3.05635	3.70946	3.73553	3.34203	4.47822	4.60065	4.58096	3.7878	4.82075	3.06286	3.7456	4.58881	4.06144	Mm.88364	GO:0006471|GO:0005634|GO:0003950	tankyrase, TRF1-interacting ankyrin-related ADP-ribose polymerase	Tnks	0.00255983	2.27023
1436223_at	10.9726	10.8652	10.8854	9.82261	10.2665	9.87367	10.7649	10.9947	10.6269	10.9806	11.0908	11.424	10.4985	10.6969	10.8851	11.4168	11.3902	11.9361	Mm.217000	GO:0001573|GO:0007155|GO:0007155|GO:0007160|GO:0007160|GO:0007275|GO:0007275|GO:0008152|GO:0008305|GO:0008305|GO:0016491	integrin beta 8	Itgb8	0.00368288	2.26191
1439127_at	7.93436	8.07	8.2498	8.48653	8.15654	8.46673	8.44787	8.22675	7.69369	9.3771	9.78831	9.46366	9.39193	9.38901	8.53721	9.10439	9.08216	9.21843	Mm.234801	GO:0005634|GO:0005783|GO:0005829|GO:0043234|GO:0005488	expressed sequence AI314180	AI314180	0.00204763	2.25495
1426276_at	4.68261	3.62289	4.12586	5.17296	5.17275	5.48278	5.27727	4.40185	5.60704	6.39298	6.67313	6.28145	4.2632	4.63174	3.24512	6.37182	6.34745	7.22031	Mm.136224	GO:0006955|GO:0009615|GO:0042981|GO:0045087|GO:0005622|GO:0005634|GO:0000166|GO:0003676|GO:0003723|GO:0004386|GO:0005515|GO:0005524|GO:0008026|GO:0016787|GO:0005524|GO:0003676|GO:0004386	interferon induced with helicase C domain 1	Ifih1	0.00166283	2.25484
1423072_at	8.0374	7.88777	7.74267	6.21223	6.09978	7.02526	7.65068	8.10509	7.37983	7.61473	7.35507	7.88423	8.12965	8.91612	8.42302	8.91645	9.26362	8.62119	Mm.273536	GO:0019028	RIKEN cDNA 6720475J19 gene /// similar to putative retrovirus-related gag protein	6720475J19Rik /// LOC670480	0.0235577	2.25364
1436102_at	8.89039	8.79978	8.82583	8.94593	9.05682	9.04381	8.81073	8.74437	8.84292	10.2079	10.1626	10.1912	8.72362	8.05254	9.5944	10.3096	10.2104	10.466	Mm.31421	GO:0016192|GO:0006810|GO:0016021|GO:0016021	SEC22 vesicle trafficking protein-like C (S. cerevisiae)	Sec22c	6.19491e-06	2.2528
1444128_at	6.08037	6.48443	6.61088	6.92086	6.96521	6.66098	6.25718	6.30011	6.48068	7.53727	8.08071	8.44283	6.73434	8.04476	3.08979	6.13461	2.43069	5.94629	Mm.329396	GO:0007166|GO:0046488|GO:0005737|GO:0005783|GO:0016020|GO:0005057|GO:0005515|GO:0016301|GO:0016308|GO:0016308|GO:0016308|GO:0016740	Phosphatidylinositol-4-phosphate 5-kinase, type II, beta	Pip5k2b	0.0138405	2.25207
1450033_a_at	7.31837	7.65886	7.80615	8.76786	8.64111	8.45683	8.31193	7.8952	8.39881	9.88902	9.87414	9.5925	8.29747	7.73859	7.49906	9.82329	9.98	10.0174	Mm.277406	GO:0000074|GO:0006350|GO:0006355|GO:0006366|GO:0006919|GO:0007165|GO:0007242|GO:0007249|GO:0007260|GO:0007262|GO:0006350|GO:0005634|GO:0005737|GO:0005634|GO:0005737|GO:0003677|GO:0003700|GO:0004871|GO:0005062|GO:0005509|GO:0005515|GO:0003700	signal transducer and activator of transcription 1	Stat1	0.00091814	2.23967
1460253_at	4.95239	4.92883	5.40076	3.7014	3.96665	3.54569	5.43048	5.10112	4.72839	4.89735	4.89955	4.89625	4.90476	5.61477	5.43514	4.92224	5.63886	4.88459	Mm.35600	GO:0006935|GO:0005615|GO:0016020|GO:0016021|GO:0016021|GO:0005125	CKLF-like MARVEL transmembrane domain containing 7	Cmtm7	0.000702805	2.23427
1416613_at	6.48887	6.46023	6.68355	5.07964	5.50369	5.27209	6.39493	6.37394	6.83729	6.50472	6.57726	6.24516	6.72398	7.30747	5.71054	6.67609	6.98102	7.05453	Mm.214016	GO:0001747|GO:0006118|GO:0007601|GO:0005615|GO:0005783|GO:0005792|GO:0016020|GO:0004497|GO:0005506|GO:0016491|GO:0019825|GO:0020037|GO:0046872|GO:0050381	cytochrome P450, family 1, subfamily b, polypeptide 1	Cyp1b1	0.00188062	2.2303
1420522_at	6.25007	6.55389	6.78601	4.76493	4.91746	5.0678	6.01974	6.28674	6.27467	6.46175	6.0252	5.732	6.59468	6.81246	5.22642	6.0243	6.18215	5.63089	Mm.258985		coiled-coil domain containing 50	Ccdc50	0.00727253	2.22878
1447676_x_at	10.0014	10.1741	10.2231	9.27957	9.7069	9.21605	9.88378	9.96175	10.1681	10.8818	10.6484	10.1301	10.2199	10.2835	10.3763	10.979	11.3739	10.9796	Mm.331185	GO:0005509|GO:0005509	S100 calcium binding protein A16	S100a16	0.013023	2.22313
1451289_at	8.76274	8.79333	8.68365	7.22433	6.98458	6.57262	8.37013	8.61635	7.79338	7.9968	7.89951	8.33463	8.56888	8.3724	7.83888	8.39616	8.72385	8.84228	Mm.295263	GO:0001764|GO:0006468|GO:0007242|GO:0007275|GO:0007399|GO:0007409|GO:0007417|GO:0007420|GO:0016197|GO:0021952|GO:0030154|GO:0030900|GO:0048675|GO:0048813|GO:0045454|GO:0005887|GO:0000166|GO:0004672|GO:0004674|GO:0005057|GO:0005515|GO:0005524|GO:0016301|GO:0016740|GO:0009055|GO:0015035	doublecortin and calcium/calmodulin-dependent protein kinase-like 1	Dcamkl1	0.00767196	2.21884
1437858_at	5.94284	6.06994	6.10908	5.54162	4.92789	5.01695	6.26987	6.03576	6.31866	6.42101	6.79875	5.70854	6.39383	6.5725	6.04948	6.72088	7.56306	6.81565	Mm.257808	GO:0016021	dpy-19-like 3 (C. elegans)	Dpy19l3	0.0369585	2.21496
1454731_at	9.29913	9.08046	9.01211	8.29783	8.06856	8.41732	9.0496	9.07322	9.07001	9.32146	9.24309	9.65798	8.56785	8.35223	9.07613	9.57647	9.64878	10.1771	Mm.60590	GO:0007010|GO:0007165|GO:0005856|GO:0016459|GO:0016459|GO:0003774|GO:0003779|GO:0005488|GO:0005524|GO:0003774|GO:0005524	myosin X	Myo10	0.00216938	2.21341
1444037_at	6.76354	7.17878	6.75529	8.00142	7.0907	7.80834	7.27745	6.51062	6.10769	8.38583	8.64953	9.27047	6.16191	5.96859	5.94254	7.71695	7.8959	7.1053	Mm.290857	GO:0006810|GO:0006888|GO:0015031|GO:0006457|GO:0006888|GO:0007596|GO:0005783|GO:0005793|GO:0005794|GO:0016020|GO:0016021|GO:0030017|GO:0000139|GO:0005789|GO:0005529|GO:0005537|GO:0051082	lectin, mannose-binding, 1	Lman1	0.0409159	2.19637
1429219_at	7.75435	7.65462	7.76675	8.06655	8.55876	8.00465	7.48137	7.83904	7.92615	9.58669	9.20694	9.24026	8.18685	8.40608	7.90291	10.0361	10.2167	10.115	Mm.252843	GO:0006917|GO:0010165|GO:0005783|GO:0005515	RIKEN cDNA 1200009F10 gene	1200009F10Rik	0.00600145	2.19564
1425248_a_at	5.86937	6.27032	5.9981	6.60984	6.44056	6.37669	5.90072	6.18316	6.39164	7.58093	7.69055	7.55021	6.2173	5.62343	6.24384	7.66048	6.82432	6.66294	Mm.2901	GO:0006468|GO:0007155|GO:0007165|GO:0005615|GO:0005887|GO:0016020|GO:0016021|GO:0016021|GO:0000166|GO:0004672|GO:0004674|GO:0004713|GO:0004714|GO:0004716|GO:0004872|GO:0005515|GO:0005524|GO:0016301|GO:0016740	TYRO3 protein tyrosine kinase 3	Tyro3	0.000156512	2.19091
1452679_at	13.6501	13.4482	13.4678	9.51093	9.8979	9.45211	13.0599	13.4908	13.2501	10.7663	10.834	10.6532	13.0242	13.3422	13.0248	11.0861	11.1855	11.2631	Mm.379227	GO:0007018|GO:0051258|GO:0005737|GO:0005874|GO:0043234|GO:0000166|GO:0003924|GO:0005198|GO:0005525	tubulin, beta 2b	Tubb2b	0.00163491	2.18987
1438717_a_at	5.61663	5.18671	5.50336	5.93628	5.69945	5.76329	5.26174	5.24357	5.10394	7.04521	7.36567	6.37779	5.55141	5.67598	5.99898	7.25286	6.25705	6.55566	Mm.240435	GO:0006810|GO:0006869|GO:0008202	oxysterol binding protein-like 6	Osbpl6	0.0195521	2.18841
1423693_at	2.81671	4.15714	4.56476	4.52457	4.66494	4.32074	3.0811	4.37937	4.33919	5.99726	5.94267	4.95722	4.46489	4.56626	4.38632	7.26069	7.7779	7.92467	Mm.2131	GO:0006508|GO:0004252|GO:0008125|GO:0008233|GO:0016787	elastase 1, pancreatic	Ela1	0.0327899	2.18702
1422544_at	7.06823	7.07407	7.12106	6.28816	6.515	5.92864	7.04565	7.25291	7.41923	7.7019	7.12818	7.28734	6.68463	6.80784	7.12048	7.83534	7.85192	8.72583	Mm.60590	GO:0007010|GO:0007165|GO:0005856|GO:0016459|GO:0016459|GO:0003774|GO:0003779|GO:0005488|GO:0005524|GO:0003774|GO:0005524	myosin X	Myo10	0.00951361	2.18637
1424109_a_at	12.5869	12.8414	12.9433	12.1687	12.2111	11.9655	13.1523	13.0423	13.275	13.5332	13.2231	12.9743	12.9918	13.2576	12.3018	13.1092	13.5112	13.697	Mm.261984	GO:0005975|GO:0006916|GO:0005975|GO:0005737|GO:0004462|GO:0004462|GO:0004462|GO:0004462|GO:0008270|GO:0016829|GO:0046872|GO:0016829	glyoxalase 1	Glo1	0.00320599	2.18623
1450194_a_at	7.09152	7.12991	6.96747	5.36142	4.90519	4.74783	6.61096	6.43198	7.45396	6.30156	6.36608	5.72756	5.95636	6.56008	6.41178	6.07636	5.86674	6.12451	Mm.52109	GO:0000074|GO:0000082|GO:0006350|GO:0006355|GO:0006355|GO:0006397|GO:0006816|GO:0007049|GO:0008380|GO:0019068|GO:0045449|GO:0050875|GO:0006355|GO:0005634|GO:0005681|GO:0005634|GO:0003677|GO:0003700|GO:0003700|GO:0005515|GO:0030528|GO:0003677	myeloblastosis oncogene	Myb	0.0146866	2.18392
1423954_at	3.26852	4.45929	5.37358	4.15191	4.20366	4.23749	4.65355	4.78922	5.02708	5.17736	5.85399	4.94123	4.93966	5.06159	4.74889	5.7482	6.43701	7.37523	Mm.19131	GO:0001798|GO:0006954|GO:0006955|GO:0006956|GO:0006957|GO:0006958|GO:0045087|GO:0050766|GO:0007165|GO:0008588|GO:0042098|GO:0042110|GO:0043029|GO:0050798|GO:0006917|GO:0007165|GO:0008588|GO:0042098|GO:0043029|GO:0005576|GO:0005615|GO:0016020|GO:0005615|GO:0016021|GO:0005886|GO:0004866|GO:0005515|GO:0005102|GO:0043027|GO:0005164|GO:0005125|GO:0043027	complement component 3	C3	0.0148349	2.18329
1426946_at	10.6006	10.5242	10.6289	10.2487	10.1948	10.3328	10.7841	10.7516	10.8454	11.6893	11.1191	11.3398	10.6649	10.613	10.742	11.4418	11.4506	12.1594	Mm.221452	GO:0000059|GO:0006607|GO:0006810|GO:0006886|GO:0015031|GO:0000059|GO:0006810|GO:0015031|GO:0005634|GO:0005643|GO:0005737|GO:0005634|GO:0005643|GO:0005737|GO:0005095|GO:0005488|GO:0005515|GO:0008139|GO:0008536|GO:0008565|GO:0008565	RAN binding protein 5	Ranbp5	0.00275972	2.17951
1448617_at	6.29604	6.26744	6.62222	5.33228	5.10668	4.60175	6.35994	6.71773	6.24681	6.14887	6.3138	5.94571	6.34232	6.56929	5.47823	6.90876	7.22588	7.60878	Mm.365957	GO:0007165|GO:0019735|GO:0005886|GO:0005887|GO:0016020|GO:0016021|GO:0016021	CD53 antigen	Cd53	0.0095733	2.17733
1451931_x_at	9.03233	9.19417	9.36595	9.62438	9.88416	9.75195	9.1482	9.13439	9.60419	11.0124	10.8642	10.75	9.61554	9.46693	8.98475	11.0919	11.434	11.3602		GO:0002474|GO:0006952|GO:0006955|GO:0019882|GO:0016020|GO:0016021|GO:0042612|GO:0005886|GO:0005515	histocompatibility 2, D region	H2-L	0.000463206	2.17654
1430112_at	9.99627	10.2059	10.2394	7.64009	7.67149	7.4542	9.9221	10.2357	10.0054	9.02272	8.64048	8.46676	9.49576	9.86875	9.70684	8.43291	9.3244	9.24853	Mm.416118	GO:0005874|GO:0005509|GO:0008233	WD repeat domain 66	Wdr66	0.00322173	2.17557
1418374_at	2.49848	2.45831	2.29207	2.39048	2.45422	2.01817	2.44848	2.60313	2.21928	3.51468	3.95888	2.75047	2.21746	2.62875	2.30318	4.26871	6.54285	6.36125	Mm.263847	GO:0006810|GO:0006811|GO:0005615|GO:0016020|GO:0016021|GO:0016021|GO:0005216|GO:0005254|GO:0031404	FXYD domain-containing ion transport regulator 3	Fxyd3	0.0414501	2.17405
1436659_at	9.03554	9.02875	8.91955	7.80464	7.73533	7.51426	8.93346	9.09811	8.85828	8.72839	8.81914	8.8658	8.98314	8.92893	8.94025	9.18632	9.59796	9.67661	Mm.295263	GO:0001764|GO:0006468|GO:0007242|GO:0007275|GO:0007399|GO:0007409|GO:0007417|GO:0007420|GO:0016197|GO:0021952|GO:0030154|GO:0030900|GO:0048675|GO:0048813|GO:0045454|GO:0005887|GO:0000166|GO:0004672|GO:0004674|GO:0005057|GO:0005515|GO:0005524|GO:0016301|GO:0016740|GO:0009055|GO:0015035	Doublecortin and calcium/calmodulin-dependent protein kinase-like 1	Dcamkl1	0.000314022	2.17301
1449159_at	12.5268	12.6351	12.6326	12.2793	12.1152	11.9965	12.735	12.5947	12.65	13.3167	13.1045	13.3211	12.6245	12.8925	12.7731	13.3613	13.6051	13.5484	Mm.68889	GO:0007165|GO:0007186|GO:0008217|GO:0005834|GO:0003924|GO:0003993|GO:0004871|GO:0005083	guanine nucleotide binding protein, beta 3	Gnb3	0.000507006	2.16908
1418794_at	5.32977	5.24382	6.04327	6.63094	6.64702	6.69548	6.11144	5.7086	5.51095	7.99849	7.78962	7.52418	6.93151	7.03136	4.13317	7.10836	8.31493	7.4663	Mm.284503	GO:0008654|GO:0008654|GO:0005743|GO:0005783|GO:0016020|GO:0016021|GO:0016020|GO:0004605|GO:0016740|GO:0016779|GO:0004605	CDP-diacylglycerol synthase (phosphatidate cytidylyltransferase) 2	Cds2	0.00130557	2.16287
1435190_at	10.036	9.81726	9.88621	8.27937	8.16783	8.24066	9.99512	9.98461	9.92093	9.18085	9.18528	9.65063	9.81317	10.0979	10.0755	9.81012	10.0259	10.4253	Mm.251288	GO:0001764|GO:0007155|GO:0007156|GO:0007275|GO:0007399|GO:0007411|GO:0007610|GO:0030154|GO:0031175|GO:0005578|GO:0016020|GO:0016021|GO:0030425|GO:0045177|GO:0005515	cell adhesion molecule with homology to L1CAM	Chl1	0.00223029	2.15791
1418332_a_at	11.6322	11.5112	11.4634	11.8832	11.7018	11.8143	11.5449	11.329	11.5496	12.8312	12.7274	13.1692	11.4963	11.1431	11.6572	13.3413	13.4301	13.5465	Mm.153008	GO:0006508|GO:0005634|GO:0005737|GO:0004182	ATP/GTP binding protein 1 /// similar to ATP/GTP binding protein 1	Agtpbp1 /// LOC671356	0.00150531	2.15776
1418004_a_at	10.314	10.5567	10.6161	9.34876	9.49419	9.12429	10.3517	10.6058	10.3961	10.5804	10.5044	10.2053	10.8555	10.6223	10.4954	10.9493	11.2021	11.1557	Mm.28385	GO:0016021|GO:0016021	transmembrane protein 176B	Tmem176b	0.00213434	2.15489
1421351_at	5.55659	6.25658	5.92649	6.26935	5.49231	5.33731	6.67578	6.15228	6.12105	6.78565	7.00686	6.62717	7.62897	7.19386	4.95336	6.74005	7.33901	6.23065	Mm.209263	GO:0006810|GO:0006811|GO:0016020|GO:0016021|GO:0045211|GO:0016021|GO:0004872|GO:0004970|GO:0005216|GO:0005234	glutamate receptor, ionotropic, AMPA4 (alpha 4)	Gria4	0.0230375	2.15383
1438779_at	5.57565	5.50248	5.58572	6.13845	5.85009	6.92398	6.41298	6.0721	5.53111	7.4914	7.25933	7.47349	6.59219	5.92707	6.70567	6.4038	6.48089	6.60823	Mm.389135	GO:0006817|GO:0006917|GO:0006919|GO:0007155|GO:0007166|GO:0008283|GO:0016525|GO:0005581|GO:0005587|GO:0005587|GO:0005604|GO:0005615|GO:0005737|GO:0005604|GO:0003676|GO:0005178|GO:0005201|GO:0008191|GO:0030020|GO:0005201	procollagen, type IV, alpha 3	Col4a3	0.0285451	2.14935
1420385_at	2.62087	2.62764	2.54977	3.15675	2.61671	2.5842	2.58234	2.60244	2.5768	4.39892	3.78531	3.48213	2.60212	2.56327	2.5954	3.89955	3.6042	6.14913	Mm.313181	GO:0006471|GO:0007165|GO:0007186|GO:0007186|GO:0006471|GO:0005834|GO:0005834|GO:0005886|GO:0000166|GO:0003924|GO:0003924|GO:0004871|GO:0005525|GO:0019001	guanine nucleotide binding protein, alpha 14	Gna14	0.0280788	2.14786
1453802_at	4.7156	4.73937	4.51405	4.17206	4.46887	3.90266	4.77596	4.59564	4.49881	5.65597	5.05885	5.13166	4.35328	5.2355	4.00072	5.56645	5.56919	5.85383	Mm.374778	GO:0031032|GO:0003779|GO:0008270|GO:0046872	RIKEN cDNA 3732412D22 gene	3732412D22Rik	0.0115325	2.14498
1447215_at	7.27464	7.41595	7.45354	4.75275	5.40653	5.84596	7.15184	7.46988	7.33119	6.54596	6.49547	6.2575	7.16438	7.42862	7.14773	6.29468	6.87748	6.91131	Mm.416118	GO:0005874|GO:0005509|GO:0008233	WD repeat domain 66	Wdr66	0.0291379	2.14043
1451784_x_at	9.45671	9.53408	9.77803	10.0436	10.4361	10.2328	9.72915	9.65784	9.96463	11.4928	11.3858	11.1253	10.0215	9.88556	9.36587	11.6313	11.8869	11.7597	Mm.195061	GO:0002474|GO:0006955|GO:0019882|GO:0006952|GO:0042270|GO:0005886|GO:0016020|GO:0016021|GO:0042612|GO:0005737|GO:0009986|GO:0016021|GO:0005515	histocompatibility 2, D region locus 1 /// histocompatibility 2, D region /// similar to H-2 class I histocompatibility antigen, L-D alpha chain precursor /// similar to H-2 class I histocompatibility antigen, D-B alpha chain precursor (H-2D(B))	H2-D1 /// H2-L /// LOC547343 /// LOC636948	0.00222456	2.13927
1436120_at	9.14075	9.1651	8.92337	7.58457	7.43033	7.23726	8.69069	9.03083	8.54158	8.77607	8.46313	8.29631	8.05047	9.21374	8.97122	8.99491	9.22211	9.23263	Mm.217269	GO:0016568|GO:0005634|GO:0003677|GO:0008270|GO:0018024	SET domain, bifurcated 2	Setdb2	0.00318292	2.13531
1447927_at	3.38827	3.91823	3.26161	5.90306	5.8184	6.06778	4.59135	3.69647	5.31358	6.92164	7.50305	6.64592	4.57824	4.17741	4.03335	6.88555	6.76998	7.4266	Mm.275893	GO:0006955|GO:0003924|GO:0005525	macrophage activation 2 like	Mpa2l	0.0141613	2.13434
1425545_x_at	9.94618	10.0747	10.1101	10.5147	10.7973	10.6244	10.1476	10.0323	10.358	11.9103	11.7563	11.5458	10.4519	10.4515	10.0496	12.0673	12.3488	12.2127	Mm.33263	GO:0002474|GO:0006955|GO:0019882|GO:0000398|GO:0006397|GO:0006406|GO:0008380|GO:0006952|GO:0005886|GO:0016020|GO:0016021|GO:0042612|GO:0009986|GO:0009897|GO:0005634|GO:0005681|GO:0005515|GO:0042605|GO:0003676|GO:0005524|GO:0008026|GO:0000166|GO:0003723|GO:0004004|GO:0004386|GO:0016787|GO:0042802	histocompatibility 2, D region locus 1	H2-D1	0.00122968	2.13166
1424714_at	5.35568	5.29648	5.5368	5.67409	5.37518	5.29524	5.36888	4.86655	5.26086	6.4445	6.58332	6.58445	6.24771	5.31335	5.39768	6.9785	6.8364	5.97774	Mm.7729	GO:0006000|GO:0006096|GO:0008152|GO:0005739|GO:0003824|GO:0004332|GO:0004332|GO:0005515|GO:0016829	aldolase 3, C isoform	Aldoc	0.000934873	2.12764
1423614_at	4.98535	4.81403	5.72258	5.23379	5.80856	5.19563	5.53554	5.66362	5.94232	7.06603	6.49976	5.93227	5.47944	5.74171	5.50194	6.2241	7.22707	6.39035	Mm.319847	GO:0016020|GO:0016021|GO:0016021|GO:0005515	leucine rich repeat containing 8 family, member C	Lrrc8c	0.0468734	2.12386
1417496_at	8.21469	8.47892	8.5845	9.17916	9.0915	8.72806	8.47681	8.44508	7.79033	9.92752	10.0081	10.3225	9.85017	9.62053	7.23755	10.5198	10.9834	10.5379	Mm.13787	GO:0006810|GO:0006811|GO:0006825|GO:0006826|GO:0006878|GO:0006879|GO:0005576|GO:0005615|GO:0005615|GO:0005615|GO:0004322|GO:0005375|GO:0005506|GO:0005507|GO:0016491|GO:0046872|GO:0005507|GO:0004322	ceruloplasmin	Cp	0.00405816	2.12353
1424271_at	8.25796	8.37432	8.31703	7.24816	7.28252	6.73974	8.17886	8.32219	8.0215	8.16686	8.1111	8.24707	8.46435	8.29272	7.8198	8.21376	8.78841	9.02691	Mm.295263	GO:0001764|GO:0006468|GO:0007242|GO:0007275|GO:0007399|GO:0007409|GO:0007417|GO:0007420|GO:0016197|GO:0021952|GO:0030154|GO:0030900|GO:0048675|GO:0048813|GO:0045454|GO:0005887|GO:0000166|GO:0004672|GO:0004674|GO:0005057|GO:0005515|GO:0005524|GO:0016301|GO:0016740|GO:0009055|GO:0015035	doublecortin and calcium/calmodulin-dependent protein kinase-like 1	Dcamkl1	0.00380832	2.12118
1425415_a_at	8.64503	9.06793	9.13603	8.47606	8.85755	8.3823	9.09881	9.21827	9.28569	9.81938	9.59217	9.55694	9.38337	9.37315	8.40686	9.85702	10.5346	9.88736	Mm.246670	GO:0006810|GO:0006835|GO:0007268|GO:0015813|GO:0005624|GO:0005887|GO:0016020|GO:0016021|GO:0005386|GO:0015293|GO:0015501|GO:0017153|GO:0005313	solute carrier family 1 (neuronal/epithelial high affinity glutamate transporter, system Xag), member 1	Slc1a1	0.00290212	2.12019
1417319_at	6.92768	6.87399	6.6718	5.83881	5.89304	5.57811	6.59952	6.68454	6.91726	6.57344	7.0195	6.96946	6.16326	6.37923	6.42131	7.69857	7.25798	7.84307	Mm.328072	GO:0007155|GO:0007156|GO:0016337|GO:0007155|GO:0005615|GO:0005886|GO:0005911|GO:0005913|GO:0016020|GO:0016021|GO:0016021|GO:0004872|GO:0005515|GO:0042803|GO:0005515	poliovirus receptor-related 3	Pvrl3	0.00319224	2.12012
1418204_s_at	4.43227	4.21379	4.49148	3.66468	3.9477	2.8963	4.91507	4.68265	4.54692	4.7138	4.77671	4.25606	4.30171	4.72646	3.89837	5.66405	5.23773	6.02044	Mm.10747	GO:0051017|GO:0001726|GO:0001891|GO:0005737|GO:0005884|GO:0005509|GO:0005515|GO:0005509	allograft inflammatory factor 1	Aif1	0.0381929	2.113
1450530_at	4.88418	4.49865	5.20784	4.91235	5.08053	4.91218	4.72177	5.35177	4.43133	6.41358	5.88978	5.83559	4.64959	5.35052	2.55765	4.88601	4.6459	5.10046	Mm.226435	GO:0006486|GO:0009312|GO:0030259|GO:0006486|GO:0000139|GO:0005615|GO:0016020|GO:0016021|GO:0016020|GO:0008378|GO:0008499|GO:0016740|GO:0016757|GO:0030145|GO:0008378	UDP-Gal:betaGlcNAc beta 1,3-galactosyltransferase, polypeptide 1	B3galt1	0.00500631	2.11106
1458320_at	8.62131	8.64486	8.34821	6.92222	7.27572	6.67844	8.34114	8.44394	8.48238	8.21579	8.24556	7.64076	7.91263	8.20074	8.2453	7.7706	6.87373	7.46248	Mm.357722		RIKEN cDNA 4932431H17 gene /// similar to RIKEN cDNA 4932431H17 gene	4932431H17Rik /// LOC635623	0.0148626	2.10707
1418258_s_at	12.5279	12.4442	12.1897	12.7488	12.5893	12.6863	12.4933	12.3466	12.9195	14.0929	13.4494	13.6999	13.6399	13.5925	13.4154	13.7724	14.014	14.1582	Mm.246436	GO:0007017|GO:0046907|GO:0007266|GO:0006916|GO:0006928|GO:0007162|GO:0007266|GO:0007017|GO:0005874|GO:0005875|GO:0016459|GO:0030286|GO:0001772|GO:0005737|GO:0005856|GO:0005875|GO:0030286|GO:0003774|GO:0003777|GO:0005515|GO:0005094|GO:0005094|GO:0005096|GO:0005515|GO:0003777	dynein light chain LC8-type 2	Dynll2	0.00512476	2.10326
1436905_x_at	8.61786	8.17289	8.45732	6.89461	7.13294	6.50226	8.1617	8.52638	8.10067	7.65867	8.05556	8.03096	8.16872	8.2802	7.87952	8.72718	8.30339	8.86935	Mm.271868	GO:0006810|GO:0005764|GO:0016020|GO:0016021|GO:0016021|GO:0005887	lysosomal-associated protein transmembrane 5	Laptm5	0.00878008	2.10204
1436986_at	6.67897	6.95077	6.72249	7.79852	7.41042	7.22444	6.92171	6.53787	6.52698	8.24474	8.34745	9.04494	7.85106	6.98969	7.26187	7.42316	8.06503	8.13345	Mm.30228	GO:0005624|GO:0005856|GO:0005874|GO:0016010|GO:0016020|GO:0045202|GO:0003779|GO:0005509|GO:0005515|GO:0005516|GO:0005515	syntrophin, basic 2	Sntb2	0.0243422	2.0964
1425560_a_at	9.6587	9.89282	9.96212	8.89613	9.58834	9.03956	9.76502	9.81987	10.0037	10.5612	10.4495	9.71619	9.981	10.2387	10.0383	10.6881	11.0864	10.7611	Mm.331185	GO:0005509|GO:0005509	S100 calcium binding protein A16	S100a16	0.0344502	2.09598
1449931_at	5.45688	4.6803	5.48136	5.55965	5.42654	5.23923	5.66924	5.19424	6.19537	6.90844	6.68802	5.81699	5.66463	6.16044	3.8028	6.30995	7.12128	6.92537	Mm.339792	GO:0000166|GO:0003676|GO:0003723|GO:0003676	cytoplasmic polyadenylation element binding protein 4	Cpeb4	0.0372228	2.08881
1423315_at	5.9112	6.64608	6.24777	4.25239	3.83116	3.89086	5.78618	6.82358	6.0699	5.24031	4.85622	5.06463	5.95347	6.34739	6.75746	5.51223	5.34744	5.39617	Mm.7660	GO:0001836|GO:0006915|GO:0006917|GO:0006919|GO:0030308|GO:0042981|GO:0045926|GO:0001836|GO:0006915|GO:0006919|GO:0045926|GO:0005739|GO:0005740|GO:0005739|GO:0005515|GO:0005515|GO:0005515	Bcl-2 binding component 3	Bbc3	0.00350382	2.08819
1437227_at	5.79212	5.55119	5.79642	6.46812	6.78521	6.81987	6.27501	6.35855	6.76316	7.98587	7.70142	7.5707	7.29869	6.79557	7.40359	7.72643	7.7238	7.33733	Mm.20273		ubiquitin related modifier 1 homolog (S. cerevisiae)	Urm1	0.0030677	2.08724
1417208_at	7.67591	7.95242	7.87409	7.7334	8.12673	7.75818	8.58481	8.00984	8.00937	8.87633	9.16981	8.75637	6.53299	5.55734	6.3977	8.63803	8.80035	8.10717	Mm.2787	GO:0008152|GO:0008300|GO:0005739|GO:0005777|GO:0005739|GO:0008111|GO:0016853|GO:0008111	alpha-methylacyl-CoA racemase	Amacr	0.00387394	2.08696
1460351_at	8.16156	8.23408	8.37605	6.75373	7.0599	6.82493	8.19122	8.32321	8.06844	8.07648	8.16482	7.58144	8.39139	8.39913	7.91108	8.98488	9.54416	9.31956	Mm.280038	GO:0007283|GO:0005615|GO:0005737|GO:0005125|GO:0005509	S100 calcium binding protein A11 (calizzarin)	S100a11	0.00647399	2.08695
1426324_at	6.29572	6.22819	5.63825	6.09447	6.1699	5.80164	5.93813	5.92314	6.25654	7.21725	7.13881	6.889	6.49007	6.22616	6.19172	7.50837	7.32236	7.35804	Mm.33263	GO:0002474|GO:0006955|GO:0019882|GO:0000398|GO:0006397|GO:0006406|GO:0008380|GO:0006952|GO:0005886|GO:0016020|GO:0016021|GO:0042612|GO:0009986|GO:0009897|GO:0005634|GO:0005681|GO:0005515|GO:0042605|GO:0003676|GO:0005524|GO:0008026|GO:0000166|GO:0003723|GO:0004004|GO:0004386|GO:0016787|GO:0042802	histocompatibility 2, D region locus 1	H2-D1	0.0021019	2.08448
1455902_x_at	5.8621	5.78592	5.66032	5.48411	5.79968	5.44657	5.64781	5.90784	5.76863	6.49829	6.76153	6.64652	5.50599	5.85508	5.76677	7.62054	7.769	7.91614	Mm.253876	GO:0006886|GO:0007015|GO:0007264|GO:0015031|GO:0007264|GO:0005622|GO:0005856|GO:0016020|GO:0000166|GO:0003924|GO:0005525|GO:0005525	Ras homolog gene family, member f	Rhof	0.0014458	2.08299
1437694_at	5.05867	6.01363	5.01854	5.52885	5.0254	5.38986	5.6259	5.73735	5.37137	6.32223	6.15873	6.62664	6.37485	6.26071	6.54795	6.78464	6.60775	6.12221	Mm.290849	GO:0006355|GO:0005622|GO:0005634|GO:0003676|GO:0008270|GO:0046872	Expressed sequence BB114266	BB114266	0.00657483	2.07699
1454281_at	4.19335	4.49205	4.22988	4.23269	4.25239	4.32248	4.87153	4.02033	4.32112	5.18993	5.41887	5.35668	4.19397	4.26903	3.96786	4.85444	3.84336	4.37201	Mm.137794		RIKEN cDNA 4930506C02 gene	4930506C02Rik	0.000138687	2.07432
1437434_a_at	5.24607	5.54077	5.77221	4.75384	4.15766	4.22076	5.87318	5.65748	5.6252	5.5865	5.61283	5.08429	5.80201	5.70594	5.94898	5.40621	5.50267	6.14397	Mm.6766	GO:0004872	G protein-coupled receptor 177	Gpr177	0.0147324	2.07118
1426221_at	7.67869	7.46512	7.61299	7.5324	7.55785	7.47907	7.62763	7.60746	7.94325	8.56843	8.6304	8.49542	7.98769	7.59979	7.52918	9.10047	9.32864	9.64225	Mm.290950	GO:0007049|GO:0045786	loss of heterozygosity, 11, chromosomal region 2, gene A homolog (human)	Loh11cr2a	2.13653e-05	2.05857
1443898_at	8.45733	8.62627	8.71281	7.04984	7.30269	7.40718	8.45195	8.73429	8.21058	8.24498	8.381	8.25638	9.04457	9.2541	9.11348	8.23557	8.16529	7.94601		GO:0006915|GO:0008150|GO:0005575|GO:0003674	B-cell CLL/lymphoma 7C	Bcl7c	0.000816645	2.05748
1437698_at	4.35431	3.23488	4.41181	4.49347	4.52613	4.16736	4.52734	4.50729	4.6464	5.54523	5.17117	5.58496	4.5451	4.07824	4.52646	4.54878	5.79764	5.79022	Mm.260098	GO:0007010|GO:0005856|GO:0016459|GO:0003774|GO:0005524	myosin Vb	Myo5b	0.0040153	2.05357
1419703_at	7.13817	7.27826	7.1024	4.79327	4.6438	4.50345	7.18872	7.20316	6.98194	5.1238	5.81015	6.11936	5.8436	6.33764	7.06282	5.79442	5.18103	5.86209	Mm.334994	GO:0006817|GO:0007155|GO:0007160|GO:0030198|GO:0007155|GO:0005578|GO:0005581|GO:0005588|GO:0005588|GO:0005615|GO:0005737|GO:0005581|GO:0005198|GO:0005201|GO:0008201|GO:0005198|GO:0005201|GO:0008201	procollagen, type V, alpha 3	Col5a3	0.0274676	2.05282
1418448_at	5.77695	6.42404	6.12349	6.82985	7.55191	7.11602	6.40595	6.32468	6.44956	8.39934	8.36207	7.84408	7.07801	6.66585	6.74537	8.5593	9.19084	9.09376	Mm.389894	GO:0000074|GO:0007264|GO:0007265|GO:0050875|GO:0005622|GO:0016020|GO:0000166|GO:0003924|GO:0005525	Harvey rat sarcoma oncogene, subgroup R	Rras	0.0198931	2.0504
1428485_at	4.10901	4.47158	5.15017	4.05045	4.84873	4.0591	4.62999	5.48842	4.17931	5.34045	5.55016	5.15829	5.42677	4.83046	5.13225	5.44026	6.48683	5.94303	Mm.277921	GO:0006730|GO:0016020|GO:0016021|GO:0004089|GO:0008270|GO:0016829|GO:0046872	carbonic anyhydrase 12	Car12	0.0231926	2.04232
1455900_x_at	6.0758	6.14385	6.50564	7.01715	7.12221	7.24401	6.3616	6.35203	6.49209	7.9754	8.18535	8.29604	6.75833	6.98366	6.95242	8.84068	7.72923	8.49345	Mm.330731	GO:0006508|GO:0007186|GO:0007200|GO:0018149|GO:0018149|GO:0045785|GO:0005578|GO:0005737|GO:0005829|GO:0016020|GO:0003810|GO:0004197|GO:0005509|GO:0005525|GO:0008415|GO:0016740|GO:0046872|GO:0003810|GO:0003810|GO:0005509	transglutaminase 2, C polypeptide	Tgm2	0.000866526	2.03422
1421317_x_at	8.57085	8.79533	8.62133	6.35862	6.79981	6.50392	8.40192	8.04671	8.53992	7.72602	7.9946	7.01484	7.50411	8.3418	8.06879	7.88725	6.89264	7.23872	Mm.52109	GO:0000074|GO:0000082|GO:0006350|GO:0006355|GO:0006355|GO:0006397|GO:0006816|GO:0007049|GO:0008380|GO:0019068|GO:0045449|GO:0050875|GO:0006355|GO:0005634|GO:0005681|GO:0005634|GO:0003677|GO:0003700|GO:0003700|GO:0005515|GO:0030528|GO:0003677	myeloblastosis oncogene	Myb	0.0328086	2.03407
1436183_at	4.41089	4.27528	4.31305	4.1995	4.31233	4.2225	4.26522	4.79663	4.3411	5.37521	5.33543	5.09547	4.3459	4.0349	4.27837	5.51343	5.51994	6.4134	Mm.392230		RIKEN cDNA 9830115L13 gene	9830115L13Rik	0.000401754	2.03345
1429348_at	6.2976	6.16194	6.43864	6.28606	6.56773	5.86504	7.17997	7.07003	6.39946	7.17032	7.48453	7.1326	6.71792	5.9841	6.3228	7.32285	7.81201	7.88284	Mm.5071	GO:0006955|GO:0007169|GO:0007275|GO:0007399|GO:0030154|GO:0042493|GO:0005615|GO:0030215	sema domain, immunoglobulin domain (Ig), short basic domain, secreted, (semaphorin) 3C	Sema3c	0.0117242	2.03196
1452956_a_at	5.45277	5.22007	5.45785	6.20715	6.23236	6.07379	5.56454	5.83008	6.43787	7.54953	7.3948	6.63599	5.94188	5.87101	5.4449	6.5884	6.99737	6.63095	Mm.2121		DNA segment, Chr 12, ERATO Doi 647, expressed	D12Ertd647e	0.023419	2.03121
1453956_a_at	5.56849	6.50177	6.84159	6.16764	6.63039	6.08942	6.84327	6.47148	6.22652	7.54978	7.26219	7.13041	8.09193	8.12632	3.71491	6.89267	7.5786	6.19035	Mm.389061	GO:0006468|GO:0005634|GO:0005737|GO:0000166|GO:0004672|GO:0004674|GO:0004674|GO:0004713|GO:0005524|GO:0016301|GO:0016740	PFTAIRE protein kinase 1	Pftk1	0.0082535	2.02555
1437104_at	6.81211	7.10033	6.84452	6.99571	7.20089	7.04013	6.64058	6.65061	6.53121	8.06784	8.04381	8.17697	7.13793	7.575	7.30175	7.41484	7.69372	7.49163	Mm.229141	GO:0008150|GO:0032012|GO:0005575|GO:0005622|GO:0003674|GO:0005086	ADP-ribosylation factor guanine nucleotide-exchange factor 1(brefeldin A-inhibited)	Arfgef1	0.000167339	2.02412
1440866_at	4.32675	4.12236	4.17051	3.35307	3.44272	3.29798	4.2039	3.73348	4.6463	4.34446	4.61532	4.18156	3.85421	4.94929	4.25282	4.77306	5.0697	5.53212	Mm.378990	GO:0006355|GO:0006412|GO:0006468|GO:0006926|GO:0006955|GO:0007049|GO:0008285|GO:0009615|GO:0030968|GO:0046777|GO:0006468|GO:0006915|GO:0005622|GO:0000166|GO:0003723|GO:0003725|GO:0004672|GO:0004674|GO:0004694|GO:0005515|GO:0005524|GO:0008601|GO:0016301|GO:0016740|GO:0004672	eukaryotic translation initiation factor 2-alpha kinase 2	Eif2ak2	0.00159389	2.0221
1431182_at	5.20512	4.6748	4.23211	4.80753	4.21117	4.66819	4.68346	4.34175	4.72568	5.63083	5.20872	5.89471	4.31621	4.22524	4.45441	7.30997	4.81244	4.79577	Mm.432164	GO:0000074|GO:0006457|GO:0006986|GO:0009408|GO:0051085|GO:0006457|GO:0005634|GO:0000166|GO:0005515|GO:0005524|GO:0042623|GO:0051082	heat shock protein 8 /// similar to heat shock protein 8 /// similar to heat shock protein 8 /// similar to heat shock protein 8 /// similar to heat shock protein 8 /// heat shock protein 8 pseudogene /// heat shock protein 8 pseudogene /// similar to heat shock protein 8 /// similar to heat shock protein 8 /// similar to heat shock protein 8	Hspa8 /// LOC621284 /// LOC624853 /// LOC632214 /// LOC641192 /// LOC666508 /// LOC666904 /// LOC669493 /// LOC671270 /// LOC675417	0.0194954	2.02201
1416714_at	3.27987	3.84872	3.89584	2.92037	2.75623	2.56676	4.26828	4.4728	3.63832	4.25095	3.85459	3.17571	4.25866	4.16385	3.86075	4.83108	5.094	5.22556	Mm.334861	GO:0000122|GO:0006350|GO:0006355|GO:0006955|GO:0030099|GO:0006355|GO:0006955|GO:0005622|GO:0005634|GO:0003677|GO:0003700|GO:0003705|GO:0003700	interferon regulatory factor 8	Irf8	0.0373961	2.01759
1443858_at	5.47917	5.62085	5.8163	5.62499	6.15288	5.55445	6.10956	6.1935	6.31312	6.60773	6.86039	6.88906	6.27429	6.33207	6.18262	7.03771	6.96645	7.13838	Mm.434352		Hypothetical LOC552905	LOC552905	0.00848322	2.01152
1435472_at	6.84408	6.05058	6.59832	6.4795	6.93317	6.51961	6.53801	6.89129	6.49634	7.75234	7.62601	7.5775	6.37024	6.85143	7.45013	8.43431	8.3363	9.09102	Mm.209989	GO:0007154|GO:0008150|GO:0016055|GO:0005624|GO:0016020|GO:0016020|GO:0016021|GO:0016021|GO:0003674	kringle containing transmembrane protein 1	Kremen1	0.00282342	2.01092
1457077_at	5.07207	5.4862	5.23266	5.90919	6.01121	6.00429	4.92305	5.58539	5.19253	6.73155	6.79837	7.4112	6.47683	6.02606	6.48543	6.97182	7.1936	7.47314	Mm.396815		2 days neonate sympathetic ganglion cDNA, RIKEN full-length enriched library, clone:7120457A19 product:unclassifiable, full insert sequence		0.0100603	2.00761
1447806_s_at	3.32624	4.57025	4.06386	5.90364	5.10588	5.38563	4.71481	3.81632	3.92094	6.11027	6.38527	6.91511	4.75888	5.08806	4.25608	7.30671	6.39944	7.01022	Mm.111904	GO:0006468|GO:0007519|GO:0006468|GO:0000166|GO:0004672|GO:0004674|GO:0005524|GO:0016301|GO:0016740|GO:0004674	serine/arginine-rich protein specific kinase 3	Srpk3	0.0389626	2.00718
1439555_at	4.40933	5.40477	5.30403	5.07191	5.52752	4.69191	5.33122	5.30076	4.24161	5.79257	6.17968	6.30883	6.335	7.30211	5.44392	6.44439	6.7146	5.2931	Mm.215745	GO:0006508|GO:0015986|GO:0005622|GO:0016469|GO:0003676|GO:0004182|GO:0005524|GO:0008270|GO:0046872|GO:0046933|GO:0046961	rearranged L-myc fusion sequence	Rlf	0.025545	1.99526
1416382_at	10.2698	10.1825	10.4419	9.16751	9.46969	9.05058	10.6343	10.5734	10.4536	10.3314	10.1493	10.1869	10.6401	10.7706	10.5518	10.7373	11.0256	11.2158	Mm.322945	GO:0006508|GO:0006955|GO:0005615|GO:0005764|GO:0004197|GO:0004214|GO:0008233|GO:0008234|GO:0016787|GO:0031404	cathepsin C	Ctsc	0.00190281	1.9907
1459894_at	3.75176	3.69017	3.97653	3.9422	4.20612	3.56493	4.00002	4.02948	3.48187	4.96234	4.69475	5.0349	5.24968	4.45451	4.21114	4.44368	5.32043	5.58586	Mm.38878	GO:0007264|GO:0046580|GO:0051056|GO:0007165|GO:0007186|GO:0007596|GO:0009611|GO:0005622|GO:0005886|GO:0005887|GO:0016020|GO:0016021|GO:0005099|GO:0001584|GO:0004435|GO:0004871|GO:0004872|GO:0004930|GO:0015057|GO:0005096	IQ motif containing GTPase activating protein 2	Iqgap2	0.00955879	1.9902
1416066_at	10.5208	10.6262	10.9035	10.7572	11.013	10.5613	10.8996	10.8097	11.1194	12.0472	11.9569	11.3038	11.0574	11.2582	10.8051	12.2485	12.6973	12.7009	Mm.210676	GO:0006928|GO:0007155|GO:0007155|GO:0007338|GO:0007342|GO:0030168|GO:0030913|GO:0006928|GO:0030168|GO:0005886|GO:0005887|GO:0016020|GO:0016021|GO:0005886|GO:0005887|GO:0005515|GO:0005515|GO:0005515	CD9 antigen	Cd9	0.0208649	1.98911
1453860_s_at	4.91988	5.63985	5.47579	5.21992	5.36703	5.24548	4.97059	5.48888	4.46627	6.33184	6.06268	6.39248	6.13054	6.14867	5.52324	6.35198	7.09838	6.61064	Mm.129481	GO:0006350|GO:0006355|GO:0042921|GO:0005634|GO:0005634|GO:0003677|GO:0003700|GO:0003707|GO:0004872|GO:0004879|GO:0004883|GO:0005496|GO:0005515|GO:0008270|GO:0008289|GO:0043565|GO:0046872|GO:0003677|GO:0004879|GO:0004883	nuclear receptor subfamily 3, group C, member 1	Nr3c1	0.000892736	1.97912
1449002_at	5.24094	5.47496	5.81402	6.04343	6.08649	5.24136	5.67013	5.31845	5.89414	6.94727	7.01739	6.34603	6.01623	5.56991	6.00486	6.98183	7.19979	6.70327	Mm.34346	GO:0009653	pleckstrin homology-like domain, family A, member 3	Phlda3	0.0479414	1.97219
1458997_at	6.24983	6.05682	6.77794	5.92596	6.63204	6.13173	6.94856	6.75181	6.67087	7.3431	7.18423	7.09735	7.81025	7.28654	8.14052	6.9493	7.40372	6.66148	Mm.228087		RIKEN cDNA A230106M20 gene	A230106M20Rik	0.011568	1.97016
1419420_at	8.25534	7.90883	8.25746	7.60414	7.74035	7.63854	8.03567	8.08506	7.89679	8.3219	8.34977	9.23641	7.8525	7.44567	7.59114	8.57839	8.41991	8.52529	Mm.40915	GO:0006486|GO:0005615|GO:0016020|GO:0016021|GO:0030173|GO:0008373|GO:0016740|GO:0016757	ST6 (alpha-N-acetyl-neuraminyl-2,3-beta-galactosyl-1,3)-N-acetylgalactosaminide alpha-2,6-sialyltransferase 5	St6galnac5	0.0323694	1.96567
1438471_at	4.49988	3.89616	3.3008	4.00905	3.50838	3.45929	3.53174	4.09471	3.54862	5.15263	4.23256	4.51386	3.45058	3.36296	3.47045	3.85798	3.19038	5.13028	Mm.275521	GO:0005634|GO:0005654	Wilms' tumour 1-associating protein	Wtap	0.0396688	1.96443
1416239_at	7.22007	7.4106	7.62861	8.15663	7.83251	8.04263	7.35336	7.52045	7.40627	9.12273	8.80562	9.02093	8.74723	8.17614	6.90793	8.43196	9.18673	8.6661	Mm.3217	GO:0000050|GO:0006526|GO:0008652|GO:0005739|GO:0000166|GO:0004055|GO:0005524|GO:0016874	argininosuccinate synthetase 1	Ass1	0.00187257	1.96225
1419872_at	8.57247	8.36489	8.68923	7.76208	7.87566	7.61305	8.69007	8.89999	8.28657	8.70625	8.6529	8.80073	8.87721	8.80338	8.61581	9.60923	9.22638	9.80399	Mm.22574	GO:0000074|GO:0006468|GO:0007165|GO:0007169|GO:0007275|GO:0008283|GO:0019735|GO:0050875|GO:0005615|GO:0005622|GO:0005886|GO:0005886|GO:0005887|GO:0016020|GO:0016021|GO:0016021|GO:0000166|GO:0004672|GO:0004674|GO:0004713|GO:0004714|GO:0004872|GO:0005011|GO:0005515|GO:0005524|GO:0016301|GO:0016740	colony stimulating factor 1 receptor	Csf1r	0.000376475	1.95843
1433694_at	8.47827	8.37749	8.50188	7.33462	7.53033	7.68883	8.20781	8.28058	8.20792	8.37999	8.42945	8.65338	7.89631	8.23757	8.35998	8.64427	8.69679	8.89981	Mm.430730	GO:0007165|GO:0031018|GO:0042593|GO:0050796|GO:0016020|GO:0003824|GO:0004114|GO:0016787|GO:0004119	phosphodiesterase 3B, cGMP-inhibited	Pde3b	0.00185703	1.95841
1423260_at	8.75878	9.1362	9.0447	8.24495	8.66935	8.0146	9.30457	9.4322	9.08881	9.53094	9.25339	9.05122	10.3888	10.0426	9.59196	9.11706	9.66609	8.99494	Mm.283273	GO:0006357|GO:0008284|GO:0016481|GO:0043350|GO:0045449|GO:0045665|GO:0048712|GO:0005634|GO:0003714|GO:0030528	inhibitor of DNA binding 4	Id4	0.0149703	1.95733
1445418_at	3.93067	3.8517	3.5401	3.93268	4.48911	4.33724	3.93067	4.46456	3.62444	5.00125	5.339	5.32318	4.44168	5.43479	4.47042	4.47505	5.03869	4.92761	Mm.288460	GO:0000184|GO:0000723|GO:0006406|GO:0006445|GO:0035303|GO:0000184|GO:0000723|GO:0006406|GO:0006445|GO:0035303|GO:0000781|GO:0005634|GO:0005634|GO:0005694|GO:0005697|GO:0005737|GO:0005697|GO:0005737|GO:0003677|GO:0005488|GO:0005515|GO:0042162|GO:0005515|GO:0042162	Smg-6 homolog, nonsense mediated mRNA decay factor (C. elegans)	Smg6	0.00828001	1.95631
1430698_a_at	6.4785	6.32118	6.26851	5.616	5.86232	6.01324	6.53515	5.84202	6.33158	6.88797	6.61405	6.89029	6.52398	6.85819	5.32943	6.4852	6.79963	6.42793	Mm.22835		DNA segment, Chr 14, ERATO Doi 581, expressed	D14Ertd581e	0.00281359	1.95466
1417495_x_at	9.99362	9.92443	9.95657	10.392	10.1997	10.0515	10.0809	10.041	9.70567	11.084	11.1251	11.3306	10.6306	10.1884	9.90079	11.7256	12.0188	12.2532	Mm.13787	GO:0006810|GO:0006811|GO:0006825|GO:0006826|GO:0006878|GO:0006879|GO:0005576|GO:0005615|GO:0005615|GO:0005615|GO:0004322|GO:0005375|GO:0005506|GO:0005507|GO:0016491|GO:0046872|GO:0005507|GO:0004322	ceruloplasmin	Cp	0.00149522	1.95279
1421546_a_at	7.35839	7.75513	7.52163	5.98455	6.56633	6.71772	7.06863	7.2479	7.49041	7.33998	7.55855	7.2649	8.41154	7.44123	7.37075	6.96593	7.02022	7.6173	Mm.273804	GO:0000910|GO:0000915|GO:0006118|GO:0007049|GO:0007108|GO:0007165|GO:0007242|GO:0007283|GO:0007405|GO:0009790|GO:0051301|GO:0000910|GO:0000915|GO:0007108|GO:0007242|GO:0007283|GO:0005622|GO:0005634|GO:0005634|GO:0005096|GO:0005096|GO:0005506|GO:0005515|GO:0008270|GO:0009055|GO:0019992|GO:0043014|GO:0043015|GO:0046872|GO:0048487|GO:0005515|GO:0043014|GO:0043015|GO:0048487	Rac GTPase-activating protein 1	Racgap1	0.0159014	1.95198
1438039_at	9.27257	9.25952	9.40291	9.49739	9.4037	9.68601	9.41162	9.35467	8.61229	10.4666	10.2548	10.7566	10.4739	9.99459	10.4922	10.1965	10.7529	10.5768	Mm.249391	GO:0006118|GO:0006512|GO:0006464|GO:0005622|GO:0004129|GO:0004842|GO:0004872|GO:0005488|GO:0016874	HECT domain containing 1	Hectd1	0.00452391	1.95023
1422124_a_at	3.05522	2.70522	3.39867	1.99928	2.81492	1.91259	2.89711	2.63092	2.99984	3.37512	3.2985	2.94307	2.99816	2.88157	2.55927	4.95225	3.89094	4.73923	Mm.391573	GO:0001915|GO:0001960|GO:0006469|GO:0006469|GO:0006470|GO:0007166|GO:0030183|GO:0030217|GO:0042098|GO:0042100|GO:0042102|GO:0045860|GO:0050852|GO:0050853|GO:0050857|GO:0051209|GO:0051607|GO:0051726|GO:0001915|GO:0001960|GO:0006470|GO:0016311|GO:0030217|GO:0042100|GO:0042102|GO:0050853|GO:0050857|GO:0051209|GO:0051607|GO:0051726|GO:0016311|GO:0006470|GO:0005887|GO:0005925|GO:0009897|GO:0016020|GO:…	protein tyrosine phosphatase, receptor type, C	Ptprc	0.0383542	1.94977
1439684_at	6.74031	6.9313	6.51795	6.65471	6.29641	6.1554	6.99346	6.56995	7.32001	7.39465	7.40499	7.18211	8.67271	9.02408	8.89676	7.54607	8.17321	8.53454	Mm.183459		RIKEN cDNA 4930570G19 gene	4930570G19Rik	0.00441144	1.94317
1424244_at	8.68668	8.9458	9.00329	9.01664	9.27021	8.97421	8.97497	8.89018	8.82074	10.1839	9.93514	10.014	9.63585	9.71557	9.54512	11.7345	10.521	10.2808	Mm.273081	GO:0006512|GO:0006464|GO:0004842	RWD domain containing 4A	Rwdd4a	0.00125591	1.9417
1448674_at	7.83576	8.05918	8.09214	8.18418	8.52493	7.90967	8.16899	8.14596	8.08981	9.40357	8.69656	9.37329	9.57258	9.8292	9.32518	9.62867	9.51862	9.24044	Mm.280920	GO:0006512|GO:0006464|GO:0006512|GO:0004842|GO:0005515|GO:0008270|GO:0016874|GO:0046872	ring finger protein 25	Rnf25	0.0309315	1.93394
1460619_at	6.34522	6.13627	6.33849	5.17866	6.01962	5.52084	6.05929	6.47867	6.81638	6.46635	6.6323	6.46106	5.76481	5.79669	5.84587	6.26504	6.4556	6.27272	Mm.235443	GO:0006810|GO:0006810|GO:0015904|GO:0016020|GO:0016021|GO:0016021|GO:0016020|GO:0005215|GO:0005215|GO:0015520	RIKEN cDNA 4931419K03 gene	4931419K03Rik	0.0194508	1.92767
1421978_at	3.66143	4.15449	4.08467	4.35024	4.87866	4.33272	4.11632	4.14959	4.37335	5.86905	5.15072	5.38153	5.24318	4.87523	3.90603	4.731	5.40411	4.37363	Mm.4784	GO:0006540|GO:0007268|GO:0019752|GO:0042136|GO:0016020|GO:0030424|GO:0045202|GO:0004351|GO:0005515|GO:0016829|GO:0016831	glutamic acid decarboxylase 2	Gad2	0.0269538	1.92727
1423674_at	7.72781	7.86406	7.92973	7.65498	7.94065	7.91702	7.57497	7.6073	7.35512	8.71772	8.57669	9.04884	8.66078	8.65195	8.20347	8.91067	8.87965	8.48568	Mm.371692	GO:0006511|GO:0004197|GO:0004221|GO:0008233	ubiquitin specific peptdiase 1	Usp1	0.00485674	1.92323
1443814_x_at	6.92839	6.78009	7.00423	6.84683	6.90004	6.28701	7.22201	6.82984	7.27038	7.79881	7.70303	7.36112	6.96266	6.88985	6.4011	8.12854	8.17836	8.42637	Mm.2277	GO:0006508|GO:0005615|GO:0005764|GO:0004197|GO:0004215|GO:0008233|GO:0008234|GO:0016787	cathepsin H	Ctsh	0.0163781	1.92256
1421386_at	5.46103	5.6951	5.72303	5.18887	5.30784	5.2484	5.62029	5.71871	5.21677	6.31765	6.22912	6.0271	5.19522	6.00766	5.30778	6.60881	6.89718	6.62268	Mm.214766	GO:0006355|GO:0003677|GO:0003700	ankyrin repeat domain 6	Ankrd6	0.00052362	1.92242
1440833_at	5.89707	5.61555	5.58893	6.32395	6.22102	6.11952	6.03882	6.07411	5.7161	7.13141	7.1079	7.24446	6.36035	6.63901	6.4841	6.36427	6.66981	6.26508	Mm.193924	GO:0006468|GO:0006468|GO:0007088|GO:0007275|GO:0008284|GO:0051301|GO:0007088|GO:0007275|GO:0008284|GO:0000166|GO:0004672|GO:0004674|GO:0004674|GO:0004713|GO:0005524|GO:0005524|GO:0016301|GO:0016740|GO:0004672|GO:0016740	cell division cycle 2-like 5 (cholinesterase-related cell division controller)	Cdc2l5	0.000204596	1.91821
1429213_at	7.4345	7.7064	7.80706	7.24338	7.56024	7.34244	7.49036	7.65565	7.64719	8.59118	8.28119	8.08602	7.67083	7.78395	7.4495	8.65647	8.58175	8.9301	Mm.275265		RIKEN cDNA 2310030N02 gene	2310030N02Rik	0.00577856	1.91513
1455182_at	5.77453	6.20864	6.18451	7.13046	6.60091	7.03786	5.92305	5.96566	6.28467	7.75582	7.82611	7.9931	5.34527	4.84002	5.72269	8.67449	8.12704	7.5839	Mm.402393	GO:0007017|GO:0007018|GO:0007270|GO:0007274|GO:0008089|GO:0009790|GO:0047497|GO:0007018|GO:0030705|GO:0005739|GO:0005871|GO:0005874|GO:0005875|GO:0030659|GO:0005875|GO:0005739|GO:0000166|GO:0003774|GO:0003777|GO:0005515|GO:0005524|GO:0008017|GO:0016887|GO:0019894|GO:0003777	kinesin family member 1B	Kif1b	0.00625377	1.91224
1448734_at	10.9701	10.8852	10.7484	11.0532	10.949	10.6805	10.7935	10.8932	10.702	11.6398	11.8449	12.0011	11.2787	11.04	10.6483	12.4122	12.7714	12.9732	Mm.13787	GO:0006810|GO:0006811|GO:0006825|GO:0006826|GO:0006878|GO:0006879|GO:0005576|GO:0005615|GO:0005615|GO:0005615|GO:0004322|GO:0005375|GO:0005506|GO:0005507|GO:0016491|GO:0046872|GO:0005507|GO:0004322	ceruloplasmin	Cp	0.00360073	1.91105
1431164_at	4.03905	4.5296	4.65357	4.38853	4.65005	4.13155	5.01899	4.69452	5.07365	5.67687	5.32228	4.97315	4.9289	5.46439	3.96552	4.98511	6.15848	5.42469	Mm.300814	GO:0008150|GO:0005634|GO:0005737|GO:0005634|GO:0005737|GO:0000166|GO:0005515|GO:0005525	Ras-related GTP binding D	Rragd	0.0208054	1.91064
1446179_at	6.63916	6.8657	6.58171	7.11572	6.24719	7.09362	6.33539	6.18769	6.6415	7.61963	7.63614	8.00032	6.48213	6.30696	6.93128	7.48128	7.49603	7.11228	Mm.389217		RIKEN cDNA C030014K22 gene	C030014K22Rik	0.0401941	1.90949
1429607_at	4.6763	5.55276	5.52997	4.66921	4.95183	4.20349	4.9518	4.95892	4.45225	5.62191	5.51317	5.48876	4.93795	6.08626	3.04751	4.95742	5.77871	3.65026	Mm.222887	GO:0008150|GO:0005634|GO:0005737|GO:0005886|GO:0050811	trafficking protein, kinesin binding 2	Trak2	0.0136559	1.90938
1421198_at	6.00738	6.45555	6.72493	6.49857	6.70512	6.25301	6.85122	6.83402	6.807	7.52446	7.53654	7.19152	6.9749	7.59449	4.26373	7.22009	8.1217	7.60287	Mm.227	GO:0001525|GO:0001568|GO:0007155|GO:0007229|GO:0007275|GO:0030154|GO:0008305|GO:0016020|GO:0016021|GO:0004872|GO:0005509|GO:0005515	integrin alpha V	Itgav	0.00571692	1.90784
1416226_at	6.00905	6.56059	6.69505	5.11906	5.09104	4.49965	6.31302	7.03368	5.95517	6.02001	5.79286	5.69153	7.05505	7.27828	6.92619	6.89933	7.41756	7.22258	Mm.30010	GO:0005874|GO:0005885	actin related protein 2/3 complex, subunit 1B	Arpc1b	0.014181	1.90732
1435069_at	7.80443	8.02588	8.03891	7.23103	7.49273	6.88339	7.13737	7.96959	7.75701	8.14259	8.32568	7.93205	8.05137	8.23422	7.75301	8.06934	8.76664	8.73982	Mm.172429		cDNA sequence BC064078	BC064078	0.0113809	1.90667
1457791_at	6.18339	6.20583	6.71613	6.10232	6.37148	6.97141	7.46365	7.70546	7.40909	7.54253	7.34425	7.35057	7.29547	7.27648	8.18301	7.31749	7.04261	6.80505	Mm.384628		RIKEN cDNA B830008H07 gene	B830008H07Rik	0.0246188	1.90622
1418106_at	8.84232	8.87165	8.9011	8.08677	8.38753	8.32893	8.71839	8.80541	9.20862	9.11435	9.21937	9.25331	8.73641	8.7057	8.8111	9.56599	9.55498	9.89001	Mm.103573	GO:0001570|GO:0006350|GO:0006355|GO:0006357|GO:0006810|GO:0007219|GO:0045449|GO:0006355|GO:0005634|GO:0005667|GO:0005743|GO:0003677|GO:0003700|GO:0003702|GO:0005488|GO:0005515|GO:0030528|GO:0003677	hairy/enhancer-of-split related with YRPW motif 2	Hey2	0.000782782	1.90255
1435231_at	7.39593	7.57956	7.72742	6.23369	6.86438	6.29227	7.47942	7.44689	7.70304	7.78637	7.30355	7.08257	7.56878	7.78379	7.86816	7.58266	7.95764	7.38732	Mm.245948	GO:0008150|GO:0005575|GO:0003674	coenzyme Q4 homolog (yeast)	Coq4	0.032702	1.90183
1423593_a_at	6.81638	6.26054	6.85371	5.68407	6.40543	5.99552	6.78581	7.00208	6.93113	7.14735	7.04067	6.66899	6.57341	6.47649	6.89746	7.05664	7.68499	7.8315	Mm.22574	GO:0000074|GO:0006468|GO:0007165|GO:0007169|GO:0007275|GO:0008283|GO:0019735|GO:0050875|GO:0005615|GO:0005622|GO:0005886|GO:0005886|GO:0005887|GO:0016020|GO:0016021|GO:0016021|GO:0000166|GO:0004672|GO:0004674|GO:0004713|GO:0004714|GO:0004872|GO:0005011|GO:0005515|GO:0005524|GO:0016301|GO:0016740	colony stimulating factor 1 receptor	Csf1r	0.0220823	1.89737
1449840_at	6.30849	5.89909	6.08603	6.91587	6.86168	6.67257	6.24904	6.06071	6.55182	7.68709	7.51514	8.01798	6.77937	5.46118	6.69114	6.66194	7.5922	7.33296	Mm.30228	GO:0005624|GO:0005856|GO:0005874|GO:0016010|GO:0016020|GO:0045202|GO:0003779|GO:0005509|GO:0005515|GO:0005516|GO:0005515	syntrophin, basic 2	Sntb2	0.00500005	1.89653
1424610_at	9.4456	9.32956	9.18377	9.36891	9.13271	8.82709	9.23795	9.2914	9.7539	10.2456	9.98853	9.86153	9.36295	10.1538	10.3382	10.2186	10.4208	10.5322	Mm.245739	GO:0006396|GO:0008033|GO:0006396|GO:0004730|GO:0016439|GO:0016853	TruB pseudouridine (psi) synthase homolog 2 (E. coli)	Trub2	0.0088283	1.89514
1425339_at	8.50881	8.46614	8.72017	9.15151	8.93566	9.47596	8.84701	8.52624	8.23146	10.174	9.93301	10.2226	9.41586	8.98124	8.87953	9.92281	10.281	10.1967	Mm.38009	GO:0006629|GO:0007165|GO:0007242|GO:0006629|GO:0007165|GO:0007242|GO:0004435|GO:0004629|GO:0005509|GO:0004435|GO:0004629	phospholipase C, beta 4	Plcb4	0.00697355	1.89496
1450020_at	7.24625	7.3046	7.39666	5.92012	5.98121	6.08732	7.24008	7.48195	7.03686	6.77499	6.90627	7.07344	7.57354	7.32274	7.14301	7.28036	7.24814	7.65102	Mm.44065	GO:0006935|GO:0006968|GO:0007155|GO:0007165|GO:0007186|GO:0005886|GO:0005887|GO:0016020|GO:0016021|GO:0016021|GO:0001584|GO:0004871|GO:0004872|GO:0004930|GO:0004950|GO:0005515|GO:0015026|GO:0016493|GO:0004950	chemokine (C-X3-C) receptor 1	Cx3cr1	0.00074601	1.89476
1453487_at	6.96172	7.5411	7.3377	6.61534	6.74759	6.69945	7.85598	7.86409	7.10311	7.67498	7.24265	7.90929	8.10414	7.40048	6.19406	6.59145	7.1832	6.54209	Mm.34208	GO:0006118|GO:0008152|GO:0006118|GO:0008152|GO:0016491|GO:0047115|GO:0016491	dihydrodiol dehydrogenase (dimeric)	Dhdh	0.00980872	1.8941
1429239_a_at	7.08534	7.19489	7.27966	7.3901	7.60492	6.84693	7.52117	7.25615	7.37344	8.39644	7.88282	8.32281	8.35898	8.45446	7.20043	8.43647	9.4216	8.46252	Mm.127058	GO:0006694|GO:0006810|GO:0006869|GO:0005739|GO:0008289|GO:0015485|GO:0015485|GO:0017127	StAR-related lipid transfer (START) domain containing 4	Stard4	0.0292541	1.89217
1430690_at	6.33892	6.60873	6.79448	6.13972	6.11564	6.25055	6.41262	6.79083	6.8204	7.23852	7.0733	6.94296	6.8301	6.76405	6.85038	7.07298	7.13514	6.91127	Mm.87185		RIKEN cDNA 5430411C19 gene	5430411C19Rik	0.000648266	1.88726
1424232_a_at	6.74552	6.66317	6.74995	6.27967	6.34975	5.76748	6.83877	6.66804	7.37994	7.54271	6.9332	6.66809	7.04042	6.75367	6.9664	6.23858	6.72095	7.42605	Mm.275341		cDNA sequence BC025546	BC025546	0.0447754	1.88649
1417623_at	7.60116	8.04278	7.88842	7.55762	7.69218	7.17333	8.07977	8.15098	7.68461	8.52598	7.99479	8.64877	8.56801	8.46106	8.40844	7.67151	8.25807	8.18638	Mm.399997	GO:0006810|GO:0006811|GO:0006813|GO:0006814|GO:0006821|GO:0008152|GO:0050910|GO:0005624|GO:0005887|GO:0016020|GO:0016021|GO:0016021|GO:0016323|GO:0016324|GO:0005215|GO:0005386|GO:0005515|GO:0008511|GO:0015293|GO:0015377|GO:0016740|GO:0030955|GO:0031402	solute carrier family 12, member 2	Slc12a2	0.0226298	1.88618
1442434_at	5.20154	5.5898	6.27414	4.49178	3.90389	4.87867	5.56495	6.2493	5.22479	5.27647	5.30093	5.43918	5.55165	6.06906	5.92138	6.22604	6.91983	8.01354	Mm.244971	GO:0006468|GO:0000166|GO:0004672|GO:0004713|GO:0005524|GO:0016301|GO:0016740	DNA segment, Chr 8, ERATO Doi 82, expressed	D8Ertd82e	0.0336868	1.88436
1459716_at	7.17321	7.20947	7.42828	6.66182	6.55105	7.37955	7.03339	6.67892	7.49111	7.77051	7.94709	7.613	7.56859	7.9277	7.87273	8.21603	7.89975	8.0807			expressed sequence AI835735	AI835735	0.0300831	1.8826
1431057_a_at	8.73639	8.54864	8.74948	7.41274	7.81464	7.31638	8.76067	8.8388	8.89138	8.48559	8.53866	8.24195	8.38748	9.05181	8.54008	8.5249	9.0767	8.70681	Mm.250438	GO:0006508|GO:0005615|GO:0005634|GO:0004252|GO:0008233|GO:0016787	protease, serine, 23	Prss23	0.00696935	1.87577
1417494_a_at	9.94101	10.0353	10.1059	10.4845	10.3239	10.2224	10.0413	10.1545	9.84137	11.1837	11.1962	11.373	10.826	10.2783	10.0854	11.7725	12.1354	12.3746	Mm.13787	GO:0006810|GO:0006811|GO:0006825|GO:0006826|GO:0006878|GO:0006879|GO:0005576|GO:0005615|GO:0005615|GO:0005615|GO:0004322|GO:0005375|GO:0005506|GO:0005507|GO:0016491|GO:0046872|GO:0005507|GO:0004322	ceruloplasmin	Cp	0.000750169	1.87558
1427688_a_at	3.58351	3.71665	3.94154	3.3153	3.38515	3.18689	3.87648	3.84074	4.30175	4.65872	3.98339	3.96658	4.48211	5.08385	1.97397	3.96904	5.42393	4.30847	Mm.258771	GO:0006470|GO:0007155|GO:0007185|GO:0006470|GO:0005615|GO:0005886|GO:0016020|GO:0016021|GO:0004721|GO:0004725|GO:0004727|GO:0004872|GO:0005515|GO:0016787|GO:0004721	protein tyrosine phosphatase, receptor type, S	Ptprs	0.018207	1.87529
1421239_at	6.42427	6.14403	6.76921	7.034	6.98009	6.71434	6.40599	6.46833	6.03939	7.83243	7.5924	8.01946	7.02088	6.78049	5.65948	7.91192	8.38868	7.46865	Mm.4364	GO:0006955|GO:0007165|GO:0007166|GO:0008284|GO:0008593|GO:0005615|GO:0005886|GO:0005887|GO:0016020|GO:0016021|GO:0016021|GO:0004872|GO:0004896|GO:0004915|GO:0004924|GO:0005515	interleukin 6 signal transducer	Il6st	0.00461903	1.87291
1419488_at	3.94409	4.74498	4.8982	6.47086	6.02619	5.67836	5.11884	4.9193	4.91506	7.21997	6.59542	7.06848	4.72164	5.18046	5.14637	7.54743	7.42634	7.55751	Mm.28615	GO:0007249|GO:0005737|GO:0005515	TNFAIP3 interacting protein 2	Tnip2	0.0382586	1.86972
1422912_at	3.92181	4.13484	3.87828	4.09112	3.91838	4.09132	4.16753	4.15169	4.11831	5.3989	4.67703	4.73321	3.59694	3.37791	4.12751	4.4923	3.97611	4.3865	Mm.6813	GO:0001501|GO:0001501|GO:0001503|GO:0001525|GO:0001649|GO:0001656|GO:0001656|GO:0001657|GO:0001657|GO:0001657|GO:0001747|GO:0001934|GO:0001934|GO:0007275|GO:0007281|GO:0007500|GO:0007507|GO:0009888|GO:0021904|GO:0021978|GO:0030154|GO:0030218|GO:0030324|GO:0030501|GO:0030501|GO:0030509|GO:0030900|GO:0040007|GO:0042475|GO:0042475|GO:0045165|GO:0045595|GO:0045597|GO:0045662|GO:0045662|GO:0045669|GO:…	bone morphogenetic protein 4	Bmp4	0.0194496	1.86965
1418650_at	5.31644	5.39306	5.36157	5.08838	4.99162	5.05856	5.40348	5.38711	5.13792	6.40025	6.04965	5.39035	5.01857	5.3702	5.38783	6.3078	5.36831	6.75115	Mm.275526	GO:0008150|GO:0005575	spermatogenesis associated 6	Spata6	0.0388597	1.86679
1453590_at	3.21134	4.54897	4.49232	3.57387	3.85062	3.77111	4.20863	4.26688	4.73108	5.19213	4.30038	4.39601	4.30043	5.39853	3.68797	4.42916	4.88728	4.84159	Mm.174068	GO:0007264|GO:0005622|GO:0000166|GO:0005525	ADP-ribosylation factor-like 5B	Arl5b	0.0380595	1.86302
1427978_at	7.26952	7.50298	7.47295	7.76968	7.83611	7.97894	7.31792	7.49515	7.0846	8.8572	8.56131	8.8588	8.10897	8.06587	8.72591	8.40198	9.01704	8.58148	Mm.283565	GO:0005509|GO:0005509	RIKEN cDNA 4732418C07 gene	4732418C07Rik	0.00153176	1.86287
1453550_a_at	6.30567	6.75423	6.58008	7.06665	6.93658	6.71535	7.06401	6.80917	6.94032	7.83471	7.61472	7.9538	7.76272	8.11662	5.30848	7.41731	8.29153	7.69212	Mm.206919	GO:0006629|GO:0008610|GO:0010025|GO:0005777|GO:0016020|GO:0016021|GO:0005777|GO:0016491|GO:0050062	male sterility domain containing 2	Mlstd2	0.00330479	1.85946
1434380_at	7.12009	6.45442	6.71703	7.04681	6.92333	7.17323	7.12718	6.43201	7.31265	8.01107	8.01693	7.77971	6.98228	6.86339	7.00086	7.99422	7.6845	8.19791	Mm.45740	GO:0006955|GO:0006955|GO:0005829|GO:0016020|GO:0003924|GO:0005525|GO:0000166|GO:0003924|GO:0005525	guanylate binding protein 6	Gbp6	0.0011234	1.85075
1450623_at	11.5756	11.7989	11.7178	10.3794	10.4851	10.4466	11.773	11.9831	11.8988	11.6255	11.1547	11.181	11.9355	12.2348	12.3136	11.6365	12.1093	12.2612	Mm.30141	GO:0007165|GO:0007186|GO:0005834|GO:0003924|GO:0004871|GO:0005515	guanine nucleotide binding protein, beta 2	Gnb2	0.00477425	1.84469
1429799_at	6.56121	6.83735	6.7947	5.79637	5.73757	5.68734	6.28282	6.63691	6.56854	6.7085	6.75968	6.40114	6.71314	7.2633	4.97343	6.30382	6.75689	6.29651	Mm.98929	GO:0006355|GO:0006355|GO:0005622|GO:0005634|GO:0005622|GO:0005634|GO:0003676|GO:0008270|GO:0046872|GO:0003676|GO:0008270	zinc finger protein 606	Zfp606	0.00161707	1.84379
1426802_at	6.06009	6.31239	6.5843	6.3238	6.41047	6.01535	6.65852	6.27403	6.61788	7.17287	7.29405	6.92593	7.05032	7.22539	4.70426	7.09119	7.65522	7.01891	Mm.274399	GO:0007049|GO:0000166|GO:0005525	septin 8	2008-09-01	0.00549612	1.84175
1451408_at	7.51774	7.6647	7.74084	7.3677	7.75652	7.24147	7.56857	7.53864	8.17986	8.80118	8.27607	7.9199	7.89216	8.33262	7.85143	8.21352	8.79793	8.62686	Mm.245739	GO:0006396|GO:0008033|GO:0006396|GO:0004730|GO:0016439|GO:0016853	TruB pseudouridine (psi) synthase homolog 2 (E. coli)	Trub2	0.042754	1.83675
1427665_a_at	4.54756	4.61132	4.88095	4.26025	4.49368	5.14107	4.48204	4.44166	4.17912	5.47273	5.36615	5.68743	5.85847	5.26509	6.06553	5.35189	6.16223	5.24604	Mm.426936	GO:0006260|GO:0006350|GO:0006355|GO:0006366|GO:0042475|GO:0005622|GO:0005634|GO:0003677|GO:0003700	nuclear factor I/C	Nfic	0.0350594	1.83668
1436739_at	2.70347	2.70896	2.72445	2.60004	2.64858	2.64986	2.50808	2.67523	2.69409	3.27792	3.45254	3.79402	5.07331	2.73415	2.76664	2.88609	4.93036	4.04701	Mm.35062	GO:0001568|GO:0001822|GO:0001822|GO:0001991|GO:0002001|GO:0002018|GO:0002019|GO:0002035|GO:0007165|GO:0007186|GO:0042756|GO:0042756|GO:0043524|GO:0007186|GO:0005737|GO:0005768|GO:0005886|GO:0016020|GO:0016021|GO:0001584|GO:0001596|GO:0004871|GO:0004872|GO:0004930|GO:0004945|GO:0004947|GO:0005515	angiotensin II receptor, type 1a	Agtr1a	0.00455833	1.83443
1451171_at	4.40144	4.36125	4.44346	4.9148	5.15419	5.25257	3.97808	4.41808	4.46631	5.95393	6.15254	5.83899	4.21786	3.31849	3.76494	5.9746	6.41321	6.82961	Mm.244703		RIKEN cDNA 2310008H04 gene	2310008H04Rik	0.00299179	1.83354
1438133_a_at	3.59916	3.52305	3.72342	3.19549	3.05377	3.01771	3.75395	3.75279	3.7507	4.33344	3.79394	3.76143	3.84814	3.93125	3.75321	3.74788	4.87721	4.48723	Mm.1231	GO:0001558|GO:0001569|GO:0006935|GO:0007155|GO:0008283|GO:0009653|GO:0005576|GO:0005615|GO:0005515|GO:0005520|GO:0008201|GO:0019838	cysteine rich protein 61	Cyr61	0.0106414	1.83267
1425156_at	3.88648	4.65823	4.40381	5.31694	5.2903	5.38631	4.28196	3.89451	4.21378	6.19149	6.27692	6.14018	4.86975	5.09453	5.19002	5.94601	5.8673	6.12308	Mm.45740	GO:0006955|GO:0006955|GO:0005829|GO:0016020|GO:0003924|GO:0005525|GO:0000166|GO:0003924|GO:0005525	guanylate binding protein 6	Gbp6	5.9075e-05	1.82979
1415806_at	8.69708	8.69683	8.70302	7.61074	8.00215	7.56384	8.49036	8.70016	8.7207	8.70797	8.66801	8.40797	8.52121	8.84049	8.51449	9.01794	9.13056	8.52827	Mm.154660	GO:0006464|GO:0006508|GO:0007596|GO:0048008|GO:0048008|GO:0006508|GO:0005576|GO:0005615|GO:0005737|GO:0030141|GO:0045177|GO:0004252|GO:0008233|GO:0008243|GO:0016787|GO:0004252	plasminogen activator, tissue	Plat	0.00660782	1.82649
1425893_a_at	7.70665	7.73805	7.90578	6.77941	6.77909	6.93297	8.26045	8.07463	8.21972	7.64863	8.02928	7.42041	8.19292	8.41998	8.43299	8.20938	8.30731	7.55444	Mm.235938	GO:0006260|GO:0009117|GO:0005737|GO:0000287|GO:0016787|GO:0030145|GO:0047710|GO:0016787|GO:0047710|GO:0003824	fragile histidine triad gene	Fhit	0.0093004	1.82634
1451240_a_at	14.2374	14.2364	14.1556	13.2509	13.4672	13.2118	14.2034	14.2746	14.1668	14.1839	14.1611	14.1898	13.9434	14.1139	14.1044	14.2038	14.1629	14.4828	Mm.261984	GO:0005975|GO:0006916|GO:0005975|GO:0005737|GO:0004462|GO:0004462|GO:0004462|GO:0004462|GO:0008270|GO:0016829|GO:0046872|GO:0016829	glyoxalase 1	Glo1	0.000406779	1.8255
1450034_at	8.058	8.23898	8.4556	9.33075	9.44713	9.39576	8.68916	8.29419	9.08448	10.4667	10.306	10.0057	8.76165	8.1801	8.24638	10.437	10.5902	10.6633	Mm.277406	GO:0000074|GO:0006350|GO:0006355|GO:0006366|GO:0006919|GO:0007165|GO:0007242|GO:0007249|GO:0007260|GO:0007262|GO:0006350|GO:0005634|GO:0005737|GO:0005634|GO:0005737|GO:0003677|GO:0003700|GO:0004871|GO:0005062|GO:0005509|GO:0005515|GO:0003700	signal transducer and activator of transcription 1	Stat1	0.00336834	1.82543
1420915_at	7.23989	7.33908	7.38022	8.09446	8.16927	7.97918	7.6	7.36193	7.51	9.02211	8.9582	8.86056	7.44041	7.3282	7.61172	8.9018	8.88472	9.0611	Mm.277406	GO:0000074|GO:0006350|GO:0006355|GO:0006366|GO:0006919|GO:0007165|GO:0007242|GO:0007249|GO:0007260|GO:0007262|GO:0006350|GO:0005634|GO:0005737|GO:0005634|GO:0005737|GO:0003677|GO:0003700|GO:0004871|GO:0005062|GO:0005509|GO:0005515|GO:0003700	signal transducer and activator of transcription 1	Stat1	0.00028221	1.82258
1459051_at	5.80096	6.5063	6.58243	6.52814	6.85791	6.15983	6.49078	6.31771	6.47544	7.65726	7.27946	7.20654	7.46448	7.09507	4.74161	7.51161	8.04806	7.58763	Mm.212591	GO:0008152|GO:0016798	RIKEN cDNA 6530418L21 gene	6530418L21Rik	0.024234	1.82234
1449682_s_at	10.9722	11.4463	11.526	7.61499	7.70254	7.03441	10.9728	11.2931	10.5888	8.4825	8.46888	7.99793	11.4789	11.9182	9.2277	8.60226	9.00701	8.31312	Mm.379227	GO:0007018|GO:0051258|GO:0005737|GO:0005874|GO:0043234|GO:0000166|GO:0003924|GO:0005198|GO:0005525	tubulin, beta 2b	Tubb2b	0.0302674	1.82234
1428905_at	10.3999	10.6825	10.6854	9.93894	9.9502	9.56895	10.7054	10.7288	10.9422	11.1036	10.6894	10.2593	10.9486	11.2804	11.1055	10.5453	11.0483	11.0125	Mm.31178	GO:0006915|GO:0008219|GO:0019048|GO:0042268|GO:0045919|GO:0005634|GO:0005634|GO:0005737|GO:0005737|GO:0000166|GO:0005515|GO:0005525|GO:0042803|GO:0046982|GO:0051219|GO:0005525	Ras-related GTP binding A	Rraga	0.0343352	1.82099
1440902_at	5.22243	5.27867	5.42598	4.80623	5.39458	5.00179	5.71148	5.51885	5.69704	5.90779	6.04735	5.84065	5.14734	5.02368	5.24216	4.89762	5.24029	5.71391	Mm.91712	GO:0005737|GO:0016020|GO:0008092	RIKEN cDNA A330104H05 gene	A330104H05Rik	0.00921638	1.82058
1418894_s_at	7.5312	7.54889	7.57196	7.93296	8.22475	7.60166	7.89235	7.79713	7.22506	9.01098	8.54421	8.79585	8.51783	8.33353	9.11732	8.90432	8.9233	8.63384	Mm.390957	GO:0006350|GO:0006355|GO:0045449|GO:0007387|GO:0007388|GO:0005634|GO:0005634|GO:0003677|GO:0003700|GO:0043565|GO:0005515	pre B-cell leukemia transcription factor 2	Pbx2	0.0184456	1.81994
1416343_a_at	8.94052	8.85558	9.2283	9.02148	9.4741	8.79202	9.02248	9.16698	9.40349	9.92372	10.0677	9.88745	9.31857	9.41429	8.06808	10.1851	10.3837	10.5395	Mm.486	GO:0006418|GO:0005624|GO:0005764|GO:0005764|GO:0005765|GO:0005770|GO:0005770|GO:0016020|GO:0016021|GO:0031088|GO:0005764|GO:0004812|GO:0005524	lysosomal membrane glycoprotein 2	Lamp2	0.0141847	1.81978
1450068_at	3.18822	3.79572	3.54932	3.75253	3.79764	4.18555	3.41736	2.92287	3.31101	5.00843	4.77995	4.53389	4.39195	4.36512	3.22214	3.91413	5.71107	3.79525	Mm.40331	GO:0006333|GO:0006338|GO:0006350|GO:0006355|GO:0000793|GO:0005634|GO:0005721|GO:0005634|GO:0003700|GO:0005515|GO:0008270|GO:0046872|GO:0005515	bromodomain adjacent to zinc finger domain, 1B	Baz1b	0.0113112	1.81779
1421295_at	6.27173	6.32494	6.47635	4.97431	5.19031	4.39016	6.53963	6.45578	6.4347	5.67517	5.89677	5.56374	6.37105	6.78642	6.43473	6.21571	6.49678	6.72968	Mm.157697	GO:0001503|GO:0007275|GO:0007399|GO:0030154|GO:0005615	chordin-like 1	Chrdl1	0.0290746	1.81541
1435665_at	2.91369	2.6717	2.56671	2.6488	2.58936	2.65957	2.76367	2.7117	3.04325	3.18799	3.23313	4.03791	2.77155	2.74585	2.80103	2.80497	2.77152	4.12509	Mm.277377	GO:0005622|GO:0004872|GO:0005515|GO:0008270	expressed sequence AI451617	AI451617	0.036834	1.80721
1417472_at	6.95655	6.39307	6.11836	6.26283	6.02915	6.09439	6.77176	6.9674	7.18155	7.2408	6.83078	6.87605	7.49565	6.7196	7.58994	7.10216	7.47671	7.75702	Mm.29677	GO:0000212|GO:0000904|GO:0000910|GO:0001525|GO:0001701|GO:0001768|GO:0006509|GO:0006928|GO:0007132|GO:0007155|GO:0007520|GO:0008360|GO:0008360|GO:0015031|GO:0016337|GO:0030048|GO:0030220|GO:0030224|GO:0031532|GO:0043534|GO:0051295|GO:0008360|GO:0001725|GO:0001725|GO:0001726|GO:0001772|GO:0001772|GO:0001931|GO:0001931|GO:0005634|GO:0005737|GO:0005737|GO:0005819|GO:0005826|GO:0005829|GO:0005886|GO:…	myosin, heavy polypeptide 9, non-muscle	Myh9	0.00440338	1.80719
1458408_at	7.42399	7.81483	7.92442	6.70725	6.8473	6.7335	8.51232	7.81091	8.73103	7.75402	7.89942	7.19265	7.79709	8.49053	7.49226	7.84153	8.22933	7.82606	Mm.102765	GO:0006629|GO:0006665|GO:0006686|GO:0006686|GO:0016020|GO:0016021|GO:0016021|GO:0003674	sterile alpha motif domain containing 8	Samd8	0.0178321	1.80585
1416157_at	3.89104	4.14419	4.63697	4.03157	3.77732	3.74289	4.15933	4.39329	4.76004	5.14666	4.75458	4.20228	4.53518	5.3319	3.1506	5.10825	5.73292	5.62529	Mm.279361	GO:0006928|GO:0007155|GO:0008152|GO:0030032|GO:0030334|GO:0030336|GO:0043297|GO:0007155|GO:0005856|GO:0005911|GO:0005912|GO:0005925|GO:0015629|GO:0030055|GO:0043034|GO:0043234|GO:0003779|GO:0005198|GO:0005515|GO:0016491|GO:0045294|GO:0005515|GO:0005515	vinculin	Vcl	0.0421078	1.80322
1417409_at	10.2666	10.3667	10.2926	9.59386	9.7614	9.51736	10.4005	10.2807	10.5251	10.6786	10.4145	10.3262	10.296	10.3271	10.2504	10.696	11.0264	10.8654	Mm.275071	GO:0000074|GO:0006350|GO:0006355|GO:0035026|GO:0045944|GO:0050875|GO:0006355|GO:0000228|GO:0005622|GO:0005634|GO:0005667|GO:0005634|GO:0003677|GO:0003700|GO:0003702|GO:0005515|GO:0043565|GO:0046983|GO:0003677	Jun oncogene	Jun	0.00268765	1.80109
1422528_a_at	6.90084	6.7103	7.09512	6.0193	5.10326	5.89544	6.83055	6.92097	6.72279	6.62578	6.41946	6.51826	6.84109	7.23431	7.31408	6.34111	6.5343	6.79068	Mm.235132	GO:0006402|GO:0043488|GO:0043488|GO:0005634|GO:0005737|GO:0005829|GO:0005634|GO:0003676|GO:0003677|GO:0003700|GO:0003729|GO:0003729|GO:0005515|GO:0008270|GO:0046872	zinc finger protein 36, C3H type-like 1	Zfp36l1	0.044326	1.80063
1453855_at	9.76995	10.2203	10.1371	10.0083	10.1865	10.0004	10.0672	10.0708	9.51853	10.9671	10.7939	10.965	10.3634	11.3267	10.373	10.8213	10.6759	10.0983	Mm.64962	GO:0016020|GO:0016021	matrix-remodelling associated 7	Mxra7	0.00054214	1.79448
1450650_at	9.0864	9.24113	9.16207	8.5677	8.32259	8.64345	9.34728	9.09911	8.82467	9.63234	9.00087	9.43065	8.60506	8.82177	9.38377	9.93976	9.82916	10.0961	Mm.60590	GO:0007010|GO:0007165|GO:0005856|GO:0016459|GO:0016459|GO:0003774|GO:0003779|GO:0005488|GO:0005524|GO:0003774|GO:0005524	myosin X	Myo10	0.0158869	1.79424
1434504_at	6.25006	6.58251	6.89836	8.97991	8.80097	8.41901	7.21105	6.77033	7.37757	9.88537	9.41729	9.42284	7.53095	7.13713	7.59043	9.56762	9.35952	9.8785	Mm.113388	GO:0006810|GO:0008150|GO:0005575|GO:0016020|GO:0003674|GO:0005215|GO:0008270	zinc finger, FYVE domain containing 28	Zfyve28	0.0206082	1.79237
1420989_at	6.66033	7.24166	7.3422	7.41894	7.48606	7.23354	7.42034	7.14955	6.64105	8.25674	8.02473	8.3781	8.2125	8.90668	7.2489	8.7126	8.79269	8.04593	Mm.133623		RIKEN cDNA 4933411K20 gene	4933411K20Rik	0.00280511	1.79048
1459984_at	8.52627	8.79574	8.6879	9.05703	8.98446	8.91014	8.67257	8.5782	7.74974	9.78622	9.4098	10.2631	9.55752	9.35385	8.90138	8.74466	9.14174	8.74271	Mm.41152		melanoma inhibitory activity 3	Mia3	0.0289287	1.78488
1426617_a_at	10.4991	10.7616	11.1408	10.99	11.1473	10.9529	11.0779	10.9343	11.0783	12.2412	11.9345	11.4219	11.5245	11.0226	10.5004	11.8334	12.3141	12.0544	Mm.29729		tweety homolog 1 (Drosophila)	Ttyh1	0.0274445	1.78486
1425050_at	7.25487	7.65308	8.00109	6.93963	7.11864	7.1541	7.55828	7.77932	6.81228	7.91211	8.17133	7.63177	9.38	9.33654	8.9965	8.67954	8.80079	8.68747	Mm.182574	GO:0008152|GO:0008152|GO:0005777|GO:0003824|GO:0016787|GO:0003824	isochorismatase domain containing 1	Isoc1	0.00789246	1.78297
1422033_a_at	7.45606	7.34516	7.42739	7.47407	7.46881	7.23478	7.63231	7.34432	7.64429	8.35056	8.25342	8.05965	8.25987	7.69773	7.46885	8.91394	9.0752	9.28421	Mm.290924	GO:0007275|GO:0007399|GO:0008284|GO:0030154|GO:0040007|GO:0042517|GO:0046533|GO:0046668|GO:0048644|GO:0048666|GO:0006350|GO:0006355|GO:0005615|GO:0005737|GO:0005622|GO:0005634|GO:0008083|GO:0003676|GO:0003677|GO:0008270|GO:0046872	ciliary neurotrophic factor /// zinc finger protein 91	Cntf /// Zfp91	0.0020544	1.77603
1449507_a_at	10.3647	10.426	10.5329	10.6192	10.7506	10.5842	10.715	10.543	10.612	11.5927	11.5531	11.294	11.1639	10.8066	10.5673	11.7229	11.9182	12.1064	Mm.390865	GO:0007155|GO:0007229|GO:0008228|GO:0050766|GO:0005615|GO:0005887|GO:0016020|GO:0016021|GO:0005515|GO:0005515	CD47 antigen (Rh-related antigen, integrin-associated signal transducer)	Cd47	0.00147145	1.77599
1424382_at	6.0463	6.3093	6.34883	5.11424	4.97665	5.07662	6.0194	6.45407	6.22932	6.00561	5.80118	5.84502	6.29447	6.66319	5.85753	5.78411	6.15548	5.77467	Mm.29997	GO:0005783|GO:0005509|GO:0005515|GO:0005509	reticulocalbin 3, EF-hand calcium binding domain	Rcn3	0.000372232	1.77534
1456495_s_at	7.43136	6.84903	7.35855	7.87856	8.09568	7.77344	7.65905	6.92443	6.54824	8.53568	9.17157	8.52463	7.58503	7.66303	7.77542	8.85717	8.27866	8.57243	Mm.240435	GO:0006810|GO:0006869|GO:0008202	oxysterol binding protein-like 6	Osbpl6	0.0240187	1.7753
1457009_at	6.39251	6.64048	6.40678	5.05144	5.96415	5.30644	6.29716	6.42786	6.0335	6.12732	6.33766	6.33771	6.50991	6.95702	6.66925	6.29376	6.53931	6.05551	Mm.276200	GO:0008104|GO:0005578|GO:0005604|GO:0003924|GO:0005515|GO:0005515	Rho-related BTB domain containing 3	Rhobtb3	0.0421834	1.77385
1422155_at	8.81134	9.14207	9.19044	10.2655	10.6066	10.9965	9.52476	8.99322	9.41811	11.5614	11.5949	11.1903	10.1515	8.59815	9.2666	11.1456	11.7621	11.2742	Mm.358797	GO:0006334|GO:0007001|GO:0000786|GO:0005634|GO:0005694|GO:0003677	histone cluster 2, H3c2	Hist2h3c2	0.0290152	1.77278
1424854_at	5.8314	5.93542	6.2384	7.56252	7.89637	7.60967	6.42094	5.92382	6.46761	8.71616	8.57941	8.24787	7.26836	5.90297	6.3744	9.15675	9.71463	9.26487		GO:0006334|GO:0007001|GO:0006325|GO:0048015|GO:0000786|GO:0000786|GO:0005634|GO:0005694|GO:0003677|GO:0003677	histone cluster 1, H4i	Hist1h4i	0.00899539	1.77149
1439532_s_at	7.36218	7.66244	7.58764	6.97563	6.95657	7.17894	7.16726	7.65563	6.46978	7.6718	7.87303	8.03478	8.02284	8.30646	8.83224	7.85886	8.10289	7.64433	Mm.342703	GO:0006810|GO:0007017|GO:0007018|GO:0015031|GO:0005871|GO:0005874|GO:0005875|GO:0000166|GO:0003774|GO:0003777|GO:0005524	kinesin family member 13A	Kif13a	0.00291082	1.76886
1424108_at	13.091	13.1649	13.2536	12.5218	12.4301	12.4518	13.2022	13.2546	13.2339	13.4658	13.2718	13.1329	13.0011	13.1709	12.9194	13.217	13.3134	13.5247	Mm.261984	GO:0005975|GO:0006916|GO:0005975|GO:0005737|GO:0004462|GO:0004462|GO:0004462|GO:0004462|GO:0008270|GO:0016829|GO:0046872|GO:0016829	glyoxalase 1	Glo1	0.00121219	1.76815
1422799_at	8.74324	8.69388	8.45935	8.70797	8.52044	8.72138	8.83822	8.73689	8.62888	9.58093	9.36258	9.47083	9.52511	9.04628	10.3524	9.56885	9.95214	9.90844	Mm.272462	GO:0008150|GO:0005575|GO:0005634|GO:0003674	HLA-B associated transcript 2	Bat2	0.000814513	1.76726
1418365_at	8.4832	8.7324	8.65418	8.67481	8.54419	8.41089	8.80139	8.50635	8.95853	9.56137	9.56923	8.95904	8.87155	8.74501	8.16974	9.73272	9.85388	10.1736	Mm.2277	GO:0006508|GO:0005615|GO:0005764|GO:0004197|GO:0004215|GO:0008233|GO:0008234|GO:0016787	cathepsin H	Ctsh	0.019166	1.7653
1456915_at	4.30852	4.40061	4.18619	4.35727	4.40559	4.3131	4.30577	4.40378	4.38606	5.72176	5.04606	4.76765	4.19443	4.29047	4.31912	4.48086	4.93623	4.38736	Mm.33766	GO:0007165|GO:0007218|GO:0006350|GO:0006397|GO:0043631|GO:0016459|GO:0005634|GO:0005737|GO:0005634|GO:0003774|GO:0005515|GO:0005515|GO:0003723|GO:0004652|GO:0016740|GO:0016779	RIKEN cDNA D930005D10 gene	D930005D10Rik	0.0449513	1.76521
1447553_x_at	6.45474	5.95131	5.84976	5.34698	6.07169	5.32094	5.53176	6.22063	6.28292	6.15309	6.58478	6.4589	6.3393	6.55993	6.56709	5.45556	6.08257	5.56345	Mm.71007		Resistance to inhibitors of cholinesterase 3 homolog (C. elegans)	Ric3	0.0418666	1.76425
1437657_at	8.34192	8.73992	8.53303	8.55494	8.63735	8.61899	8.63844	8.42582	7.65797	9.41244	9.16765	9.68531	9.06321	9.32661	8.2561	8.97572	8.91457	8.77784	Mm.86588	GO:0008150|GO:0005575|GO:0005622|GO:0003674|GO:0003676|GO:0008270	zinc finger protein 291	Zfp291	0.00570468	1.76301
1447819_x_at	2.37655	2.33145	2.31156	1.43382	1.85569	1.61302	2.33115	3.04611	2.30818	2.47524	2.5551	2.32507	2.31507	2.3145	2.32538	2.32175	3.38334	2.37972	Mm.130388	GO:0006817|GO:0007155|GO:0048595|GO:0050673|GO:0005578|GO:0005581|GO:0005615|GO:0005737|GO:0005591|GO:0005198|GO:0005515|GO:0030020	procollagen, type VIII, alpha 1	Col8a1	0.00424161	1.7625
1432646_a_at	7.55047	8.03383	8.17854	9.0088	8.70196	8.35596	8.38536	7.26125	7.9445	9.77762	9.23146	9.50881	6.48942	7.13698	2.61505	8.63424	7.31813	5.43739	Mm.390822	GO:0030176|GO:0005783|GO:0016020|GO:0016021	predicted gene, EG640370 /// predicted gene, EG667653 /// hypothetical protein LOC672953	EG640370 /// EG667653 /// LOC672953	0.0292668	1.76181
1417869_s_at	9.13481	9.04934	9.20625	9.13583	9.46629	9.0535	9.01695	9.23434	9.37695	10.1938	10.108	9.80386	9.30907	9.13909	9.1039	9.8761	10.4757	10.3441	Mm.156919	GO:0006508|GO:0005615|GO:0005764|GO:0005783|GO:0004197|GO:0008233|GO:0008234|GO:0016787	cathepsin Z	Ctsz	0.00915526	1.76137
1424611_x_at	9.6228	9.36788	9.30921	9.29867	9.24717	9.11958	9.18487	9.47046	9.75787	10.3163	9.92187	9.87726	9.47496	10.0027	9.95892	10.2345	10.2953	10.4729	Mm.245739	GO:0006396|GO:0008033|GO:0006396|GO:0004730|GO:0016439|GO:0016853	TruB pseudouridine (psi) synthase homolog 2 (E. coli)	Trub2	0.00543836	1.76135
1423331_a_at	9.29681	9.21649	9.24986	9.05199	9.01432	8.75685	9.3112	9.39682	9.17773	9.79325	9.72345	9.75456	9.26661	9.56322	9.0749	10.2627	10.6181	10.5283	Mm.328072	GO:0007155|GO:0007156|GO:0016337|GO:0007155|GO:0005615|GO:0005886|GO:0005911|GO:0005913|GO:0016020|GO:0016021|GO:0016021|GO:0004872|GO:0005515|GO:0042803|GO:0005515	poliovirus receptor-related 3	Pvrl3	0.00100572	1.76056
1435208_at	5.2547	5.15281	4.81284	4.89633	4.71667	5.14153	4.90124	5.27751	5.46552	5.72029	5.92486	5.54705	5.15632	5.11273	4.97475	5.62681	5.73813	6.24686	Mm.390852	GO:0005515|GO:0008270|GO:0046872	deltex 3-like (Drosophila)	Dtx3l	0.00783133	1.75632
1416039_x_at	5.78881	5.32115	5.63143	5.34573	5.10837	5.28584	5.75805	5.76727	5.74209	6.3111	5.98145	5.88504	6.13714	5.74091	5.65515	6.23843	6.77898	6.35898	Mm.1231	GO:0001558|GO:0001569|GO:0006935|GO:0007155|GO:0008283|GO:0009653|GO:0005576|GO:0005615|GO:0005515|GO:0005520|GO:0008201|GO:0019838	cysteine rich protein 61	Cyr61	0.00528045	1.75631
1431072_a_at	5.17448	5.12057	5.86721	3.90812	4.72179	4.71758	5.54342	5.61142	5.68329	5.30278	5.2074	5.26856	5.63613	6.42855	4.66526	5.36845	5.44457	5.16394	Mm.258985		coiled-coil domain containing 50	Ccdc50	0.0407421	1.75372
1455960_at	6.59515	7.03977	6.99963	7.31843	7.44976	7.34258	7.06702	6.97109	7.18138	8.33803	7.94507	8.25716	7.6524	7.36601	6.532	7.55511	7.62256	7.77401	Mm.251188	GO:0016020|GO:0016021|GO:0016021|GO:0004872|GO:0005198|GO:0005509	multiple EGF-like-domains 9	Megf9	0.00305068	1.753
1451537_at	5.23589	5.42303	5.61244	6.99522	7.02671	6.92469	6.04143	5.81256	6.30951	7.94711	7.87633	7.54906	7.64755	7.0667	7.09332	9.62274	9.13002	9.65797	Mm.38274	GO:0005975|GO:0006032|GO:0005615|GO:0005578|GO:0005615|GO:0003824|GO:0004553|GO:0004568|GO:0043169|GO:0005201	chitinase 3-like 1	Chi3l1	0.00305279	1.75154
1435314_at	4.90126	5.16551	4.95308	6.13903	6.8162	6.73443	5.03256	5.10759	5.78172	7.43129	7.2271	7.45536	6.18685	5.0148	5.22512	7.01586	7.37291	7.70166	Mm.31597	GO:0006587|GO:0008152|GO:0009072|GO:0042427|GO:0006587|GO:0004497|GO:0004510|GO:0005506|GO:0016491|GO:0016597|GO:0046872|GO:0004510	tryptophan hydroxylase 2	Tph2	0.0230512	1.75082
1453777_a_at	3.82008	3.73694	3.77669	4.34153	4.40081	4.3542	4.39473	3.63025	4.39393	5.40315	5.42583	4.68508	4.81618	4.38917	3.84265	5.63487	5.61088	5.17556	Mm.317012	GO:0006476|GO:0006477|GO:0016020|GO:0016021|GO:0003824|GO:0008146|GO:0015016|GO:0016740|GO:0016787	N-deacetylase/N-sulfotransferase (heparan glucosaminyl) 3	Ndst3	0.0298189	1.74816
1418626_a_at	10.9735	10.9168	11.4012	13.1027	13.1455	13.0132	11.6856	11.4831	11.5527	13.962	13.8592	13.8541	12.6261	11.689	11.7908	14.1643	14.4202	14.3734	Mm.200608	GO:0006629|GO:0008219|GO:0005615|GO:0005615	clusterin	Clu	0.000105403	1.74671
1452640_at	5.34135	5.1181	5.84402	3.37911	4.24695	3.82999	5.28214	5.56982	5.63286	4.70086	4.4915	4.6766	6.15062	5.81991	4.95905	4.93743	4.75418	4.83175	Mm.391303	GO:0006118|GO:0005923|GO:0016020|GO:0004129|GO:0005198	RIKEN cDNA 3110007F17 gene /// predicted gene, EG546368 /// predicted gene, EG625591	3110007F17Rik /// EG546368 /// EG625591	0.0361001	1.7463
1440871_at	7.10078	6.3735	6.86226	6.74994	6.34538	6.60047	7.72592	6.3732	6.33852	7.4997	7.34677	7.26075	7.6112	7.59779	6.58246	7.38106	7.25961	6.899	Mm.217216	GO:0006461|GO:0007155|GO:0007166|GO:0007242|GO:0005634|GO:0005886|GO:0005923|GO:0016020|GO:0000166|GO:0005515|GO:0005524|GO:0008022|GO:0016301|GO:0016740|GO:0005515	membrane associated guanylate kinase, WW and PDZ domain containing 1	Magi1	0.00423926	1.7457
1426541_a_at	9.39997	9.59015	9.50191	9.64093	9.83754	8.88949	9.35383	9.35125	8.81583	10.2864	10.2526	10.2391	9.97661	9.72983	9.17617	9.80376	10.2434	10.3422	Mm.41423	GO:0003676|GO:0004518|GO:0004519|GO:0016787|GO:0004519|GO:0003676	endonuclease domain containing 1	Endod1	0.0499373	1.74516
1458634_at	2.77763	2.72703	2.67342	2.77969	2.82259	2.66399	2.99084	2.74529	3.17444	3.35835	4.00633	3.31026	2.81801	2.81455	2.82945	4.78815	4.04055	2.83276	Mm.390865	GO:0007155|GO:0007229|GO:0008228|GO:0050766|GO:0005615|GO:0005887|GO:0016020|GO:0016021|GO:0005515|GO:0005515	CD47 antigen (Rh-related antigen, integrin-associated signal transducer)	Cd47	0.0248899	1.7446
1421282_at	3.4145	3.21496	3.5064	4.02455	4.62464	4.22176	4.01086	3.32257	3.80136	5.18977	5.27383	4.81381	3.89104	3.8417	3.59622	5.4798	5.12143	5.67411	Mm.118034	GO:0001501|GO:0001503|GO:0007179|GO:0007275|GO:0007389|GO:0030154|GO:0040007|GO:0051216|GO:0005615|GO:0005615|GO:0005125|GO:0005515|GO:0008083	bone morphogenetic protein 5	Bmp5	0.0238935	1.74371
1419581_at	7.18138	8.16776	7.8451	8.04768	8.17826	7.68996	8.28102	7.72647	7.92559	9.13049	8.58334	8.60506	9.32575	8.66492	5.01456	8.00587	9.36031	8.0623	Mm.27256	GO:0007416|GO:0007626|GO:0016188|GO:0016188|GO:0042220|GO:0048169|GO:0048168|GO:0005624|GO:0005737|GO:0005737|GO:0016020|GO:0019717|GO:0031234|GO:0045202|GO:0045202|GO:0045211|GO:0005102|GO:0005198|GO:0005515|GO:0008022|GO:0042043|GO:0005515	discs, large homolog 4 (Drosophila)	Dlgh4	0.0255945	1.7423
1457016_at	5.14762	4.4248	5.29044	5.41226	5.45393	5.80324	5.19887	4.99988	5.34522	6.0954	6.59241	6.38197	5.59875	4.715	5.24996	6.27589	6.45466	7.35675	Mm.137364		Transcribed locus		0.0135825	1.74125
1428428_at	8.64947	8.68254	8.75759	8.47729	8.39986	8.1487	8.80512	8.71005	8.94794	9.34627	9.28855	8.78949	9.03809	8.99076	9.13377	9.51381	9.27874	9.57741	Mm.389700	GO:0006725|GO:0003824|GO:0016787|GO:0003824	abhydrolase domain containing 11	Abhd11	0.0168957	1.74048
1422557_s_at	8.41893	8.85952	8.90385	10.9512	11.3004	11.1763	8.70838	9.00462	8.70393	12.1494	11.9349	11.7297	9.62147	9.36942	9.79287	12.3914	13.7104	12.5787	Mm.192991	GO:0006875|GO:0006882|GO:0007263|GO:0010273|GO:0005764|GO:0005829|GO:0005507|GO:0008270|GO:0046872|GO:0046872	metallothionein 1	Mt1	0.00739729	1.73549
1450010_at	10.1594	10.56	10.877	10.9788	11.1834	10.5877	10.5712	10.6442	10.7456	11.9855	11.6918	11.4472	11.6341	11.7369	9.97634	11.4782	11.7907	11.3219	Mm.22505	GO:0006694|GO:0008152|GO:0008610|GO:0005783|GO:0016020|GO:0016021|GO:0016021|GO:0004303|GO:0016491	hydroxysteroid (17-beta) dehydrogenase 12	Hsd17b12	0.0277184	1.73093
1424400_a_at	5.85443	5.7842	6.29125	6.66077	6.83479	7.00636	6.59225	6.57855	6.82994	7.91154	7.62391	7.34087	7.09031	6.41579	7.08308	7.91176	8.41087	8.64021	Mm.30035	GO:0006412|GO:0006730|GO:0008152|GO:0009058|GO:0009258|GO:0005737|GO:0008168|GO:0016155|GO:0016491|GO:0016742|GO:0048037	aldehyde dehydrogenase 1 family, member L1	Aldh1l1	0.0147382	1.73083
1415834_at	8.64822	9.13667	9.06522	8.71052	8.77278	8.24037	9.26087	9.23902	9.65333	9.52651	9.46988	9.09994	9.45321	9.3686	9.24571	9.22559	9.52078	9.62278	Mm.1791	GO:0006470|GO:0006470|GO:0004721|GO:0004725|GO:0005515|GO:0008138|GO:0016787|GO:0017017|GO:0004721	dual specificity phosphatase 6	Dusp6	0.0211635	1.73014
1441979_at	3.50593	3.51616	3.49097	3.11605	3.39895	3.00509	3.48528	3.3371	4.20875	4.09427	3.92381	3.87367	3.49084	3.36158	3.86743	3.61398	3.43556	3.611	Mm.333333	GO:0005509	cDNA sequence BC060267	BC060267	0.00423537	1.72974
1430144_at	4.00673	4.10955	4.87092	4.37259	4.63493	4.52329	4.12281	3.83926	4.15537	5.22983	5.41617	5.25603	5.15889	5.55438	2.59899	5.6947	6.08238	4.77533	Mm.105343	GO:0016020|GO:0016021	RIKEN cDNA 5830411G16 gene	5830411G16Rik	0.00117517	1.72956
1438200_at	8.77407	8.84418	8.87784	9.28833	9.19092	9.41249	9.25173	9.17755	9.03817	10.2204	10.0425	9.99787	9.1377	8.98757	8.98097	10.4524	10.761	10.8089	Mm.45563	GO:0006790|GO:0006915|GO:0008152|GO:0030201|GO:0030201|GO:0005615|GO:0005783|GO:0009986|GO:0005615|GO:0009986|GO:0004065|GO:0008449|GO:0008484|GO:0016787|GO:0004065	sulfatase 1	Sulf1	0.00107361	1.72869
1421953_at	5.00906	6.01536	6.19833	5.98398	6.00695	5.38839	5.76733	5.95584	5.81778	6.73487	6.78003	6.23297	6.57418	7.21127	2.76601	6.11659	6.89292	5.98023	Mm.21048	GO:0000074|GO:0001568|GO:0006468|GO:0006928|GO:0007242|GO:0007254|GO:0007265|GO:0007389|GO:0007507|GO:0009887|GO:0009952|GO:0048538|GO:0050875|GO:0060017|GO:0005622|GO:0004713|GO:0005070|GO:0005515	v-crk sarcoma virus CT10 oncogene homolog (avian)-like	Crkl	0.0420561	1.7285
1441396_at	8.44695	8.53982	8.25792	8.19591	8.62466	8.54547	8.52607	8.28362	7.73592	9.23333	9.19381	9.30358	7.72409	7.71996	4.28605	8.05626	6.55484	8.37462	Mm.226435	GO:0006486|GO:0009312|GO:0030259|GO:0006486|GO:0000139|GO:0005615|GO:0016020|GO:0016021|GO:0016020|GO:0008378|GO:0008499|GO:0016740|GO:0016757|GO:0030145|GO:0008378	UDP-Gal:betaGlcNAc beta 1,3-galactosyltransferase, polypeptide 1	B3galt1	0.00435591	1.72695
1431292_a_at	6.62239	7.03442	6.93462	6.32057	6.14578	5.87978	6.70662	7.06149	6.97913	7.22429	7.04409	6.44203	7.07559	6.70799	6.93046	7.01096	7.28167	7.25224	Mm.274346	GO:0007242|GO:0005622|GO:0005737|GO:0005856|GO:0005622|GO:0003779|GO:0005080|GO:0005524|GO:0003779	twinfilin, actin-binding protein, homolog 2 (Drosophila)	Twf2	0.0428261	1.72679
1454858_x_at	7.95167	7.73603	7.92087	8.28623	8.29142	7.93747	8.10977	8.14512	8.09101	9.17865	9.07809	8.61965	7.75029	7.74946	8.04132	8.555	9.72437	8.82359	Mm.220975	GO:0008168|GO:0016740	methyltransferase like 7A	Mettl7a	0.0194061	1.72559
1437927_at	9.82832	9.75566	9.68097	10.1696	10.0201	10.1974	10.255	9.92499	10.3759	11.0789	10.7482	10.917	11.0312	10.5664	11.4436	10.7575	10.8585	10.7829	Mm.257035	GO:0007268|GO:0019233|GO:0005886|GO:0016020|GO:0045211|GO:0004385|GO:0005515|GO:0005515	discs, large homolog 2 (Drosophila)	Dlg2	0.00204775	1.7239
1433894_at	8.39041	8.25408	8.25743	7.31212	7.31327	7.25915	8.28454	8.35053	8.05945	8.24339	8.07299	7.92409	8.72964	8.42351	8.66949	8.06477	8.06132	8.07245	Mm.386865	GO:0000122|GO:0006350|GO:0006355|GO:0005622|GO:0005634|GO:0017053|GO:0003676|GO:0003714|GO:0008270|GO:0046872	JAZF zinc finger 1	Jazf1	0.00112031	1.72346
1440227_at	5.18341	5.64697	5.68336	6.00015	6.29257	6.36223	6.18287	5.53595	5.34977	7.06579	6.78799	7.15699	5.95944	5.86813	5.93581	6.9125	7.21108	6.97412			expressed sequence BF642829	BF642829	0.00746454	1.72342
1453211_at	5.58785	5.88619	5.66798	6.49295	6.40802	6.85054	6.17059	6.29041	6.58219	7.43714	7.29247	7.37001	6.95029	6.65526	6.89844	7.60304	7.9964	7.9681	Mm.307198		coiled-coil domain containing 89	Ccdc89	0.00527078	1.72035
1460295_s_at	7.80679	7.63034	7.92418	8.08189	8.42822	8.29634	7.90662	7.96406	7.86422	9.02507	9.03434	9.09076	8.19903	8.05569	7.0269	9.23917	9.53962	9.22158	Mm.4364	GO:0006955|GO:0007165|GO:0007166|GO:0008284|GO:0008593|GO:0005615|GO:0005886|GO:0005887|GO:0016020|GO:0016021|GO:0016021|GO:0004872|GO:0004896|GO:0004915|GO:0004924|GO:0005515	interleukin 6 signal transducer	Il6st	0.00161966	1.71861
1454658_at	8.66824	8.87396	8.69132	9.29562	9.15068	8.63457	8.84592	8.74524	8.76129	10.018	9.79305	9.60192	9.69665	9.59603	9.82821	9.88082	9.998	9.87452	Mm.2644	GO:0005615|GO:0000287|GO:0016740|GO:0030976|GO:0003824	ilvB (bacterial acetolactate synthase)-like	Ilvbl	0.0292753	1.71399
1422206_at	6.78058	6.9145	6.78766	6.8312	6.92725	6.83498	7.06737	6.9173	6.8055	7.75882	7.38145	7.77883	6.6259	6.69682	4.23956	6.99539	6.01781	7.15088	Mm.226435	GO:0006486|GO:0009312|GO:0030259|GO:0006486|GO:0000139|GO:0005615|GO:0016020|GO:0016021|GO:0016020|GO:0008378|GO:0008499|GO:0016740|GO:0016757|GO:0030145|GO:0008378	UDP-Gal:betaGlcNAc beta 1,3-galactosyltransferase, polypeptide 1	B3galt1	0.00431809	1.71145
1417868_a_at	10.9057	10.9518	11.1931	11.1036	11.3275	11.0218	11.048	11.0488	11.3952	12.0587	12.1031	11.6154	11.1468	11.1669	10.7543	11.8706	12.3239	12.326	Mm.156919	GO:0006508|GO:0005615|GO:0005764|GO:0005783|GO:0004197|GO:0008233|GO:0008234|GO:0016787	cathepsin Z	Ctsz	0.0127262	1.71092
1417795_at	3.23725	3.1797	3.43565	2.02238	2.61808	2.09503	3.10696	3.78485	3.12737	2.8781	3.08874	3.0905	3.10926	3.08085	3.34336	3.11675	3.57326	3.1341	Mm.251288	GO:0001764|GO:0007155|GO:0007156|GO:0007275|GO:0007399|GO:0007411|GO:0007610|GO:0030154|GO:0031175|GO:0005578|GO:0016020|GO:0016021|GO:0030425|GO:0045177|GO:0005515	cell adhesion molecule with homology to L1CAM	Chl1	0.0181291	1.70994
1425544_at	4.12843	4.84411	5.2958	5.06201	4.79142	4.92002	4.44873	5.38772	4.82319	5.23213	5.88956	5.97262	5.02464	5.82797	2.40075	5.33118	5.99723	5.19735	Mm.247670		pleckstrin homology domain containing, family A member 5	Plekha5	0.0350766	1.70955
1421862_a_at	4.86869	4.83938	4.80492	5.71578	5.76528	5.31735	4.8281	4.84253	4.87733	6.46309	6.10185	6.5531	5.2484	5.31046	4.83714	6.72473	7.49315	5.92388	Mm.32321	GO:0006118|GO:0016192|GO:0016020|GO:0016021|GO:0019717|GO:0045202|GO:0009055|GO:0020037	vesicle-associated membrane protein 1	Vamp1	0.0173996	1.70907
1448235_s_at	10.359	10.5289	10.6351	9.928	10.3428	9.66022	10.6	10.8095	10.6699	10.839	10.7177	10.6898	10.7	11.2627	10.4367	10.5164	11.0993	10.9948	Mm.354908	GO:0006323|GO:0006355|GO:0006809|GO:0006810|GO:0000785|GO:0005615|GO:0005634|GO:0005694|GO:0005634|GO:0003677|GO:0005515|GO:0008201|GO:0030235	high mobility group box 1 /// RIKEN cDNA 4932431P20 gene /// predicted gene, EG432959 /// predicted gene, EG434174 /// predicted gene, EG545555 /// similar to High mobility group protein 1 (HMG-1) (High mobility group protein B1) (Amphoterin) (Heparin-binding protein p30) /// similar to High mobility group protein 1 (HMG-1) (High mobility group protein B1) (Amphoterin) (Heparin-binding protein p3…	Hmgb1 /// 4932431P20Rik /// EG432959 /// EG434174 /// EG545555 /// LOC637733 /// LOC640060 /// EG667777 /// LOC669546	0.019303	1.70744
1444020_at	8.14167	8.23992	8.18159	5.60756	5.81864	5.74069	7.93924	8.26178	7.88357	6.44102	6.37275	6.66633	8.80469	8.93868	7.11631	6.32877	6.70364	5.63458	Mm.268079	GO:0006928|GO:0007155|GO:0005615|GO:0005509|GO:0005529|GO:0005540	chondroitin sulfate proteoglycan 3	Cspg3	0.00203588	1.70654
1439158_at	4.56047	5.06617	5.43961	5.00359	4.84156	4.86938	5.25236	5.38084	5.5737	5.94717	5.87999	5.19783	5.24005	5.92157	4.35007	5.43451	5.91088	5.83797		GO:0001672|GO:0006468|GO:0006468|GO:0006974|GO:0007049|GO:0007242|GO:0016568|GO:0006468|GO:0005634|GO:0005634|GO:0000166|GO:0004672|GO:0004674|GO:0004674|GO:0004713|GO:0005524|GO:0005524|GO:0016301|GO:0016740|GO:0004672|GO:0004674|GO:0005524	tousled-like kinase 1	Tlk1	0.0345344	1.70545
1452691_at	11.2016	11.2315	11.2571	10.7313	10.8497	10.9357	11.1241	11.2441	11.0484	11.748	11.4462	11.6321	10.8348	11.1736	11.2596	12.4357	12.5428	13.1908	Mm.182769	GO:0006397|GO:0008380|GO:0006397|GO:0008380|GO:0005622|GO:0005634|GO:0005681|GO:0005622|GO:0005681|GO:0000166|GO:0003676|GO:0003723|GO:0031202|GO:0003676	RNA binding motif protein 17	Rbm17	0.00190988	1.70508
1422948_s_at	5.66238	6.36257	7.10596	8.57008	8.80462	8.91204	7.39143	6.54323	7.45096	9.98124	9.48766	9.12513	7.93501	6.85843	6.99803	10.0452	10.6669	10.2516	Mm.144300	GO:0006334|GO:0006334|GO:0007001|GO:0006325|GO:0048015|GO:0000786|GO:0000786|GO:0005634|GO:0005694|GO:0003677|GO:0003677	histone cluster 1, H4h /// histone cluster 1, H4c /// histone cluster 1, H4i /// histone cluster 1, H4j /// histone cluster 1, H4k /// histone cluster 1, H4m /// histone cluster 1, H4a /// histone cluster 1, H4b	Hist1h4h /// Hist1h4c /// Hist1h4i /// Hist1h4j /// Hist1h4k /// Hist1h4m /// Hist1h4a /// Hist1h4b	0.0454089	1.7042
1420946_at	7.72288	8.25647	8.24882	7.75772	7.42055	7.69073	8.15857	8.15512	7.66067	8.34127	8.00713	8.82711	9.25941	9.11922	9.19072	8.79093	8.71458	8.3469	Mm.10141	GO:0006281|GO:0006306|GO:0006310|GO:0006355|GO:0006974|GO:0007001|GO:0030900|GO:0000228|GO:0000792|GO:0005634|GO:0005720|GO:0000166|GO:0003676|GO:0003677|GO:0003678|GO:0003682|GO:0003700|GO:0004386|GO:0005515|GO:0005524|GO:0008270|GO:0016787|GO:0046872	alpha thalassemia/mental retardation syndrome X-linked homolog (human)	Atrx	0.0413947	1.7039
1425249_a_at	5.31172	5.39687	5.47488	5.4643	5.53365	5.50386	5.17559	5.50771	5.47047	6.28897	6.28801	6.23063	5.48148	5.48364	4.80061	5.93537	5.4816	5.50656	Mm.2901	GO:0006468|GO:0007155|GO:0007165|GO:0005615|GO:0005887|GO:0016020|GO:0016021|GO:0016021|GO:0000166|GO:0004672|GO:0004674|GO:0004713|GO:0004714|GO:0004716|GO:0004872|GO:0005515|GO:0005524|GO:0016301|GO:0016740	TYRO3 protein tyrosine kinase 3	Tyro3	1.02516e-05	1.70361
1426543_x_at	6.96357	7.0945	7.12549	6.86145	7.47011	6.62237	7.07317	6.92373	6.37431	7.75486	7.75776	7.74678	7.40935	7.39774	6.87806	7.42023	7.69114	7.78301	Mm.41423	GO:0003676|GO:0004518|GO:0004519|GO:0016787|GO:0004519|GO:0003676	endonuclease domain containing 1	Endod1	0.0382149	1.70349
1428140_at	11.5641	11.9796	11.8054	10.4132	10.6446	10.2076	12.0423	12.011	11.9762	11.3216	11.138	11.1099	11.2324	11.0749	11.446	10.0108	11.018	10.8425	Mm.13445	GO:0006104|GO:0008152|GO:0008152|GO:0006104|GO:0005615|GO:0005739|GO:0005739|GO:0005739|GO:0008260|GO:0008410|GO:0016740|GO:0008410|GO:0016740|GO:0008260	3-oxoacid CoA transferase 1	Oxct1	0.00574699	1.70296
1424123_at	3.95945	4.06223	4.34472	3.5818	3.55366	3.44553	4.61055	4.51118	4.17693	4.28187	4.47666	4.11733	4.51002	4.11019	4.11204	3.93698	5.5884	4.98313	Mm.301076	GO:0006810|GO:0016020|GO:0016021|GO:0004872|GO:0005215	cDNA sequence BC011209	BC011209	0.00239144	1.69932
1448436_a_at	5.80352	5.92973	5.61164	6.07672	6.10096	6.06729	6.12256	5.65328	5.94626	7.05807	6.92965	6.54843	6.10754	6.00824	6.13341	6.35896	7.39633	7.29387	Mm.105218	GO:0006350|GO:0006355|GO:0006366|GO:0006955|GO:0045084|GO:0045084|GO:0045893|GO:0005634|GO:0005634|GO:0003677|GO:0003700|GO:0003677|GO:0003700	interferon regulatory factor 1	Irf1	0.00759817	1.69786
1419585_at	6.60922	6.40599	6.94557	6.45041	6.95841	6.16945	6.89719	6.4427	7.38517	7.30299	7.34765	7.21681	6.57348	7.55223	5.58178	7.24151	7.89549	7.56158	Mm.288141	GO:0006183|GO:0006228|GO:0006241|GO:0018346|GO:0006183|GO:0006228|GO:0006241|GO:0016020|GO:0004550|GO:0005524|GO:0008318|GO:0004550|GO:0005524	retinitis pigmentosa 2 homolog (human)	Rp2h	0.0310733	1.69709
1450716_at	7.40326	7.23794	7.5586	8.60359	8.66216	8.5481	7.80283	7.42477	7.33192	9.64487	9.24444	9.21201	7.90345	7.5134	8.2118	9.43618	9.96077	9.9464	Mm.1421	GO:0001542|GO:0001822|GO:0006508|GO:0007229|GO:0008285|GO:0016525|GO:0005578|GO:0005604|GO:0031012|GO:0031410|GO:0031012|GO:0004222|GO:0004222|GO:0004222|GO:0005178|GO:0005515|GO:0008201|GO:0008233|GO:0008237|GO:0008270|GO:0016787|GO:0046872|GO:0004222|GO:0008201	a disintegrin-like and metallopeptidase (reprolysin type) with thrombospondin type 1 motif, 1	Adamts1	0.00596271	1.69641
1448797_at	7.6744	7.50031	7.62879	5.74071	5.71363	5.80906	7.17442	7.47158	7.30087	6.6956	6.57057	6.28334	8.03714	7.99603	7.50806	7.28404	7.4032	7.38708	Mm.4454	GO:0000074|GO:0001525|GO:0006350|GO:0006355|GO:0006357|GO:0007165|GO:0042060|GO:0050875|GO:0006355|GO:0005634|GO:0005634|GO:0003677|GO:0003700|GO:0003702|GO:0003712|GO:0043565|GO:0003677|GO:0003700	ELK3, member of ETS oncogene family	Elk3	0.00369458	1.69588
1452323_at	7.38405	7.34308	7.53746	8.23343	8.33819	8.16707	7.69292	7.60179	7.9426	9.23525	9.17448	8.61201	8.54132	8.64457	8.28567	8.88897	9.21902	9.19961	Mm.385009	GO:0004872	SPRY domain containing 3	Spryd3	0.0204672	1.69469
1447222_at	6.20682	6.56341	6.61905	7.3091	7.05808	7.40537	7.15862	6.74569	6.95179	8.21134	8.00204	7.83653	7.51206	8.05841	5.6196	8.2846	8.30415	7.24105	Mm.39739	GO:0006457|GO:0006986|GO:0008150|GO:0005575|GO:0000166|GO:0003674|GO:0005524	heat shock protein 12A	Hspa12a	0.007163	1.69246
1418991_at	5.58881	5.64677	5.69777	4.41814	4.93515	5.09511	5.56501	5.84024	6.03648	5.79728	5.47796	5.45007	5.90759	5.60392	6.18279	5.55505	5.74916	5.50904	Mm.2443	GO:0006915|GO:0006919|GO:0008053|GO:0008635|GO:0009620|GO:0010046|GO:0042981|GO:0006915|GO:0042981|GO:0005739|GO:0016020|GO:0016021	BCL2-antagonist/killer 1	Bak1	0.0310236	1.69228
1451128_s_at	8.80894	8.95333	9.04958	7.77607	8.29782	7.84529	8.82082	9.11743	9.07326	8.91679	8.84287	8.43211	9.02097	9.03877	8.92899	8.21243	8.02177	8.00977	Mm.286488	GO:0007017|GO:0007018|GO:0000785|GO:0005622|GO:0005634|GO:0005819|GO:0005871|GO:0005874|GO:0005875|GO:0000166|GO:0003677|GO:0003774|GO:0003777|GO:0005524|GO:0043565	kinesin family member 22	Kif22	0.0271517	1.69059
1440973_at	7.13831	7.36553	7.3861	6.67383	6.93142	6.85847	7.44477	7.27249	7.24524	7.48619	7.18299	8.06703	6.99777	6.61175	7.18998	7.89873	7.3118	7.61928	Mm.35227		hypothetical LOC552874	LOC552874	0.0487696	1.69055
1428497_at	7.83452	8.10101	7.8404	8.46536	8.39925	8.3451	7.9388	8.07929	7.36249	9.09853	8.92379	9.44791	8.62666	8.57516	8.39436	8.69228	8.93559	8.65087	Mm.275981	GO:0006412|GO:0005634|GO:0005840|GO:0003723|GO:0003735	SECIS binding protein 2	Secisbp2	0.00883668	1.68588
1439266_a_at	10.2124	10.1931	10.2088	9.98005	10.0998	9.73228	10.0551	10.0662	10.2145	10.7903	10.907	10.373	9.87932	10.293	9.81557	11.373	11.8192	10.8355	Mm.306482	GO:0006350|GO:0006354|GO:0006355|GO:0006383|GO:0045449|GO:0005634|GO:0005666|GO:0003677|GO:0003702|GO:0003899|GO:0008270|GO:0016740|GO:0016779|GO:0030528|GO:0046872	polymerase (RNA) III (DNA directed) polypeptide K	Polr3k	0.0181134	1.68498
1417331_a_at	13.4139	13.5027	13.5308	13.5148	13.4615	13.312	13.6165	13.5398	13.6663	14.3433	14.0348	14.1667	13.5865	13.6232	13.6491	14.1144	14.2613	14.3118	Mm.392505	GO:0006471|GO:0007264|GO:0007265|GO:0005622|GO:0005737|GO:0016020|GO:0016020|GO:0000166|GO:0005515|GO:0005525|GO:0005525	ADP-ribosylation factor-like 6	Arl6	0.00223739	1.68431
1452330_a_at	6.69709	6.81282	6.65263	5.53001	5.29234	5.05054	6.66692	6.84922	6.83474	6.2436	6.275	5.6095	7.8577	7.42417	6.8469	6.58706	7.0832	6.97909	Mm.159028	GO:0006605|GO:0005615|GO:0016021|GO:0003676	matrix-remodelling associated 8	Mxra8	0.0431263	1.68383
1435510_at	5.45104	6.22048	6.38338	5.94813	6.30374	6.11908	6.2834	6.41641	6.2318	7.25126	6.85968	6.51398	6.25024	5.40834	6.41527	6.70015	6.86983	7.11527	Mm.232916	GO:0003824|GO:0003824	protein phosphatase 1H (PP2C domain containing)	Ppm1h	0.0336073	1.68334
1448808_a_at	11.9788	12.0677	12.0959	11.1014	11.2124	11.0201	11.989	12.1492	11.876	12.1226	11.865	11.5962	11.8478	12.0629	11.9635	12.4273	12.3284	12.5492	Mm.1260	GO:0006183|GO:0006228|GO:0006241|GO:0009117|GO:0009209|GO:0007595|GO:0030879|GO:0007155|GO:0006355|GO:0007155|GO:0008285|GO:0009142|GO:0005739|GO:0016020|GO:0001726|GO:0030027|GO:0005625|GO:0005792|GO:0001726|GO:0005634|GO:0030027|GO:0000166|GO:0000287|GO:0004550|GO:0005515|GO:0005524|GO:0016301|GO:0016740|GO:0046872|GO:0005515|GO:0003700|GO:0005515	expressed in non-metastatic cells 2, protein	Nme2	0.00978068	1.68177
1418773_at	6.40219	6.45193	6.70094	5.58753	6.19272	5.82494	7.02056	6.75783	6.76218	6.86632	6.62137	6.36503	7.5125	6.9269	6.27727	6.80295	7.32739	7.0233	Mm.253875	GO:0006629|GO:0006633|GO:0016020|GO:0005506|GO:0016491|GO:0016717|GO:0020037|GO:0046872|GO:0016491	fatty acid desaturase 3	Fads3	0.0302912	1.68084
1419309_at	11.0302	11.0208	11.1779	10.6365	10.8943	10.5945	11.1311	11.0767	11.0762	11.6321	11.4155	11.323	11.2724	11.0971	10.9714	12.0684	11.9509	12.0983	Mm.2976	GO:0001946|GO:0006833|GO:0006865|GO:0007155|GO:0007275|GO:0008360|GO:0015884|GO:0030324|GO:0030335|GO:0035239|GO:0051272|GO:0000902|GO:0001726|GO:0005615|GO:0005886|GO:0016020|GO:0016021|GO:0016021|GO:0030027|GO:0030175|GO:0005372|GO:0008517|GO:0015171|GO:0015250	podoplanin	Pdpn	0.00465057	1.67995
1449052_a_at	5.96428	6.02664	5.80811	5.95624	5.83654	5.94801	5.76657	5.76792	5.95298	6.58909	6.40248	6.98602	5.96237	5.91832	5.98977	6.2619	5.87074	6.29539	Mm.89772	GO:0006306|GO:0006349|GO:0031503|GO:0006306|GO:0000792|GO:0005634|GO:0005720|GO:0005634|GO:0003677|GO:0003886|GO:0003886|GO:0005515|GO:0008168|GO:0008270|GO:0016740|GO:0046872|GO:0003886|GO:0008168	DNA methyltransferase 3B	Dnmt3b	0.0133885	1.67667
1448415_a_at	4.34602	4.47945	4.91775	5.61598	4.99584	5.16811	5.18398	4.75609	4.74909	6.12	6.22373	5.66875	5.48734	5.05032	4.76682	6.262	6.88849	6.88588	Mm.4083	GO:0007267|GO:0007275|GO:0007399|GO:0007411|GO:0030154|GO:0005615|GO:0005783|GO:0016020|GO:0004872	sema domain, immunoglobulin domain (Ig), short basic domain, secreted, (semaphorin) 3B	Sema3b	0.0415258	1.67503
1460180_at	10.3721	10.4092	10.497	9.92695	10.1594	9.81252	10.4881	10.506	10.3982	10.7775	10.7361	10.6153	10.6137	10.4907	10.4704	11.2024	11.1622	11.313	Mm.27816	GO:0001501|GO:0005975|GO:0006687|GO:0006689|GO:0006874|GO:0006874|GO:0007040|GO:0007040|GO:0007338|GO:0007341|GO:0007605|GO:0007626|GO:0007626|GO:0008049|GO:0008152|GO:0008654|GO:0009313|GO:0019915|GO:0019915|GO:0019953|GO:0030203|GO:0031323|GO:0042552|GO:0044267|GO:0048157|GO:0050885|GO:0050885|GO:0050905|GO:0001669|GO:0005764|GO:0016020|GO:0005764|GO:0003824|GO:0004563|GO:0004563|GO:0004563|GO:…	hexosaminidase B	Hexb	0.00277008	1.674
1421374_a_at	7.08767	7.36288	7.74195	8.46344	8.85929	8.58585	7.83539	7.88441	7.73511	9.57372	9.49955	9.06368	8.04758	7.88098	7.89078	10.0521	10.7464	10.1533	Mm.1491	GO:0006810|GO:0006811|GO:0006821|GO:0006936|GO:0005615|GO:0005886|GO:0005887|GO:0016020|GO:0016021|GO:0016021|GO:0005216|GO:0005254|GO:0031404	FXYD domain-containing ion transport regulator 1	Fxyd1	0.0197567	1.67341
1435394_s_at	8.89871	8.9006	9.00916	7.22347	7.82867	7.56155	8.7258	8.88385	8.83583	8.3133	8.43957	8.08314	8.89818	9.04773	8.70519	8.50764	8.95843	8.47929	Mm.262	GO:0007264|GO:0005622|GO:0005634|GO:0005886|GO:0016020|GO:0000166|GO:0005515|GO:0005525	ras homolog gene family, member C	Rhoc	0.0220775	1.67108
1455043_at	8.5434	8.57836	8.69934	8.75755	9.00828	8.82936	8.84844	8.82104	8.81166	9.82299	9.58731	9.40063	8.88697	8.70973	8.59642	9.9408	10.0681	9.75362	Mm.173286	GO:0000059|GO:0000060|GO:0006810|GO:0015031|GO:0005634|GO:0005643|GO:0005737|GO:0005488|GO:0008139|GO:0008565	transportin 1	Tnpo1	0.00669886	1.66853
1427020_at	6.70815	6.50766	6.33766	8.16552	8.78326	8.4006	7.0053	6.23973	6.73229	9.28768	9.2701	9.00712	7.07739	7.21108	7.36711	9.26231	9.5462	9.52099	Mm.344095	GO:0006817|GO:0005737|GO:0016020|GO:0016021	scavenger receptor class A, member 3	Scara3	0.0215148	1.66844
1451071_a_at	11.3058	11.3201	11.3483	11.4534	11.467	11.6034	11.6971	11.4685	11.7619	12.5218	12.3596	11.856	11.5401	11.3272	11.5228	12.2196	12.6837	12.5297	Mm.280103	GO:0002026|GO:0006810|GO:0006811|GO:0006812|GO:0006813|GO:0006813|GO:0006814|GO:0006814|GO:0008152|GO:0008217|GO:0015672|GO:0015991|GO:0015991|GO:0030317|GO:0030317|GO:0030641|GO:0030641|GO:0045822|GO:0045823|GO:0045989|GO:0006493|GO:0006812|GO:0006813|GO:0008152|GO:0006814|GO:0005624|GO:0005792|GO:0005886|GO:0005887|GO:0005890|GO:0005890|GO:0016020|GO:0016021|GO:0016323|GO:0042383|GO:0016021|GO:…	ATPase, Na+/K+ transporting, alpha 1 polypeptide	Atp1a1	0.0231609	1.66768
1425197_at	7.02666	7.46023	7.57423	7.34799	7.54715	7.34287	7.58929	7.46984	7.42743	8.11869	8.33894	7.99092	7.51483	7.4378	7.02748	7.6537	8.11227	7.4704	Mm.260433	GO:0006470|GO:0008286|GO:0006470|GO:0004721|GO:0004725|GO:0016787	protein tyrosine phosphatase, non-receptor type 2	Ptpn2	0.00377569	1.66653
1449383_at	5.98357	5.67167	6.15074	8.37791	8.44406	8.20589	6.33682	6.49728	6.55713	9.32184	9.1406	8.77526	6.83679	6.98581	6.45081	9.42075	9.72875	9.78644	Mm.3440	GO:0006163|GO:0006164|GO:0006164|GO:0000166|GO:0000287|GO:0004019|GO:0005515|GO:0005525|GO:0016874|GO:0046872|GO:0004019	adenylosuccinate synthetase like 1	Adssl1	0.0137834	1.66627
1431675_a_at	6.73266	6.52346	6.18912	6.1865	5.6822	5.87319	6.28513	6.33418	6.11799	6.30247	6.59219	7.05348	7.06823	7.4634	4.37819	6.33599	7.12258	5.92308	Mm.261570	GO:0006355|GO:0006350|GO:0006367|GO:0007165|GO:0005634|GO:0005667|GO:0005634|GO:0003677|GO:0003700|GO:0003677|GO:0005515|GO:0016251	general transcription factor II I	Gtf2i	0.04926	1.66488
1437874_s_at	11.4539	11.3667	11.4248	10.6032	10.968	10.4265	11.3327	11.2854	11.4486	11.3434	11.4222	11.4349	11.2699	11.3266	11.4118	11.9754	11.8421	12.0048	Mm.27816	GO:0001501|GO:0005975|GO:0006687|GO:0006689|GO:0006874|GO:0006874|GO:0007040|GO:0007040|GO:0007338|GO:0007341|GO:0007605|GO:0007626|GO:0007626|GO:0008049|GO:0008152|GO:0008654|GO:0009313|GO:0019915|GO:0019915|GO:0019953|GO:0030203|GO:0031323|GO:0042552|GO:0044267|GO:0048157|GO:0050885|GO:0050885|GO:0050905|GO:0001669|GO:0005764|GO:0016020|GO:0005764|GO:0003824|GO:0004563|GO:0004563|GO:0004563|GO:…	hexosaminidase B	Hexb	0.0105548	1.66352
1450379_at	6.42283	6.66915	7.18539	6.28835	6.38049	6.44137	6.80594	6.9852	7.17864	7.25911	6.9826	7.06781	7.02847	7.31312	4.74401	7.69874	8.67446	8.41418	Mm.138876	GO:0006928|GO:0001931|GO:0005737|GO:0005856|GO:0005886|GO:0016020|GO:0016323|GO:0016324|GO:0005102|GO:0005198|GO:0005200|GO:0005488|GO:0008092	moesin	Msn	0.00140435	1.66221
1425849_at	4.80442	4.63405	4.88335	3.60941	2.98639	3.82376	4.33518	5.23178	4.3281	4.18289	4.22944	4.2053	4.20329	5.43391	4.33861	4.33881	5.0964	4.38916	Mm.32694	GO:0006810|GO:0006811|GO:0007165|GO:0007268|GO:0007271|GO:0006811|GO:0006810|GO:0005615|GO:0005624|GO:0005892|GO:0016020|GO:0016021|GO:0045211|GO:0016020|GO:0016021|GO:0004872|GO:0004889|GO:0004890|GO:0005216|GO:0005216|GO:0005230|GO:0015267|GO:0015464|GO:0030594|GO:0005230|GO:0004889	cholinergic receptor, nicotinic, beta polypeptide 4	Chrnb4	0.0435351	1.66174
1436319_at	7.76791	7.76925	7.90721	8.13765	8.52456	8.57361	8.35664	8.18749	8.30556	9.08955	9.12401	9.21806	7.76674	7.58962	7.89585	9.35063	9.51746	9.49635	Mm.45563	GO:0006790|GO:0006915|GO:0008152|GO:0030201|GO:0030201|GO:0005615|GO:0005783|GO:0009986|GO:0005615|GO:0009986|GO:0004065|GO:0008449|GO:0008484|GO:0016787|GO:0004065	sulfatase 1	Sulf1	0.0069146	1.66086
1449000_at	9.33365	9.42246	9.39602	9.38678	9.64308	9.25764	9.5645	9.41876	9.42268	10.434	10.0977	9.9473	10.1117	10.0121	10.3107	10.2362	10.3586	10.1768	Mm.268691	GO:0005615|GO:0005739|GO:0005739|GO:0005739	DNA segment, Chr 10, Johns Hopkins University 81 expressed	D10Jhu81e	0.0162744	1.65921
1446652_at	2.37724	2.33614	2.39621	2.3762	2.54221	2.37195	2.41664	2.32885	2.31018	3.51722	3.14873	2.80804	2.98156	2.417	2.32905	2.7994	3.71894	2.34	Mm.336329	GO:0006461|GO:0007173|GO:0005509|GO:0005515	RALBP1 associated Eps domain containing protein 2	Reps2	0.0265748	1.6562
1448491_at	8.84586	8.74899	8.87588	8.4057	8.44005	8.81927	9.15484	9.0625	9.23742	9.52853	9.3624	8.95403	8.55557	8.6991	8.34427	8.96989	9.36056	9.2603	Mm.291776	GO:0006091|GO:0006629|GO:0006631|GO:0006635|GO:0008152|GO:0005739|GO:0005777|GO:0005739|GO:0003824|GO:0004300|GO:0016853	enoyl coenzyme A hydratase 1, peroxisomal	Ech1	0.02823	1.65479
1420940_x_at	8.46115	8.91655	8.9699	7.17362	6.73926	6.97863	8.86371	8.70176	9.11228	7.8799	7.8181	7.36501	9.5967	9.9912	7.99488	3.85251	5.06138	4.31279	Mm.20954	GO:0007186|GO:0009968|GO:0004871|GO:0005096	regulator of G-protein signaling 5	Rgs5	0.0243015	1.65156
1426458_at	6.28477	6.24652	6.298	6.11376	5.85925	5.93499	6.12373	6.18798	5.98716	6.75067	6.79953	6.52532	6.5277	7.03136	5.54428	6.65167	7.12476	6.46114	Mm.36769	GO:0006457|GO:0016020|GO:0016021|GO:0016021|GO:0016021|GO:0051082	sarcolemma associated protein	Slmap	0.00309644	1.65004
1439354_at	6.67444	6.41202	6.36517	6.5101	6.51552	6.39558	6.88674	6.16288	6.54055	6.89202	7.39397	7.30133	6.96586	6.52223	7.03483	7.43847	7.36097	6.63676			region containing RIKEN cDNA 2310008H09 gene; RIKEN cDNA A230094G09 gene /// region containing RIKEN cDNA 2310008H09 gene; RIKEN cDNA A230094G09 gene	LOC668373 /// LOC670145	0.0105101	1.64951
1423294_at	11.6543	11.7429	12.0041	11.1501	11.3261	11.1647	11.9534	11.6633	11.8272	12.0613	11.9127	11.8296	11.8492	11.7346	11.5378	12.2239	12.3183	12.4511	Mm.335639	GO:0006508|GO:0005615|GO:0003824|GO:0004177	mesoderm specific transcript	Mest	0.00121827	1.64826
1433511_at	9.80343	9.45091	9.35549	9.57841	9.4788	9.39809	9.15694	9.42549	9.405	10.1683	10.0283	10.4096	8.89245	9.16589	9.76157	10.6587	10.3579	11.2967	Mm.275728	GO:0006350|GO:0006355|GO:0006367|GO:0006367|GO:0005634|GO:0005672|GO:0005634|GO:0003713|GO:0005515|GO:0016251|GO:0016986|GO:0016986	General transcription factor II A, 1	Gtf2a1	0.00431012	1.64376
1444673_at	7.7566	7.58183	7.15727	6.42785	6.03688	6.41004	7.04834	7.37032	6.94563	6.69695	6.97825	7.34686	6.82832	6.65542	7.06965	6.62286	6.65386	7.01653	Mm.395239		RIKEN cDNA E030031F02 gene	E030031F02Rik	0.0345392	1.64235
1439068_at	4.88809	4.93028	5.0677	5.11042	4.60768	4.63998	5.09178	4.93501	5.25646	5.30563	5.71781	5.48027	4.53414	4.92182	5.094	5.53544	5.9804	6.20604	Mm.83526	GO:0001525|GO:0006508|GO:0006509|GO:0008217|GO:0019885|GO:0045088|GO:0045444|GO:0045766|GO:0001525|GO:0006509|GO:0008217|GO:0019885|GO:0045088|GO:0045444|GO:0005576|GO:0005615|GO:0005737|GO:0005783|GO:0005788|GO:0005829|GO:0016021|GO:0005576|GO:0005783|GO:0005788|GO:0005829|GO:0016021|GO:0004177|GO:0004178|GO:0004178|GO:0004179|GO:0004239|GO:0004239|GO:0004872|GO:0005138|GO:0005151|GO:0005164|GO:…	type 1 tumor necrosis factor receptor shedding aminopeptidase regulator	Arts1	0.0238663	1.64172
1421041_s_at	2.87512	2.88991	2.67064	3.07392	3.28736	3.05472	3.24503	3.27318	3.2373	3.94103	4.03862	3.58186	3.41727	3.18384	3.25664	4.53784	4.91109	5.15396	Mm.197422	GO:0006749|GO:0008152|GO:0004364|GO:0004364|GO:0016740	glutathione S-transferase, alpha 1 (Ya) /// glutathione S-transferase, alpha 2 (Yc2)	Gsta1 /// Gsta2	0.0105191	1.64167
1426238_at	6.63445	6.71727	6.25676	5.43908	5.16426	5.62802	6.78281	6.70236	6.98276	6.25724	6.10656	6.0126	7.1269	6.89702	7.41664	7.33293	7.90715	7.93404	Mm.27757	GO:0001503|GO:0006508|GO:0007275|GO:0009887|GO:0030154|GO:0051216|GO:0005615|GO:0004222|GO:0005125|GO:0005509|GO:0008083|GO:0008233|GO:0008237|GO:0008270|GO:0008533|GO:0016787|GO:0017026|GO:0046872	bone morphogenetic protein 1	Bmp1	0.0093509	1.6415
1421387_at	2.08763	2.07139	2.0316	2.02951	2.04529	2.01348	2.05838	2.06149	2.05629	2.97183	2.93601	2.32231	2.04996	2.04977	2.06009	3.08362	4.00132	3.29997	Mm.209989	GO:0007154|GO:0008150|GO:0016055|GO:0005624|GO:0016020|GO:0016020|GO:0016021|GO:0016021|GO:0003674	kringle containing transmembrane protein 1	Kremen1	0.0276881	1.6403
1449164_at	3.57127	2.95618	3.93895	2.32019	2.66656	2.45284	3.08323	3.14239	3.083	3.18746	3.45258	2.9384	3.08606	2.82535	2.90086	3.67318	3.64897	4.43908	Mm.15819	GO:0005615|GO:0005624|GO:0005764|GO:0005886|GO:0016020|GO:0016021|GO:0016021	CD68 antigen	Cd68	0.016512	1.63915
1419435_at	2.32913	2.29982	2.25728	2.24611	2.33719	2.43025	2.28789	2.30144	2.27251	3.05859	3.41983	2.66599	2.27703	2.27076	2.30352	3.32254	2.93986	4.13506	Mm.26787	GO:0006118|GO:0004031|GO:0005506|GO:0009055|GO:0016491|GO:0030151|GO:0046872|GO:0051536|GO:0051537|GO:0009055|GO:0004031	aldehyde oxidase 1	Aox1	0.0338621	1.63613
1445170_at	2.14187	2.34771	2.41466	2.40699	2.43696	2.39927	2.43571	2.15862	2.41518	3.3989	2.94898	3.02599	2.42333	2.0955	2.13221	2.73599	2.70659	2.8909	Mm.70350		RIKEN cDNA 2700012I20 gene	2700012I20Rik	0.00700851	1.63605
1457351_at	3.77692	4.30195	4.27417	4.28883	4.23126	3.90071	4.37144	4.35584	4.31873	4.95501	4.70981	4.88598	4.8826	5.44751	3.60779	4.8036	5.1824	4.5461	Mm.380957	GO:0006350|GO:0006355|GO:0006508|GO:0006508|GO:0005634|GO:0005669|GO:0004179|GO:0004179	TAF2 RNA polymerase II, TATA box binding protein (TBP)-associated factor	Taf2	0.00735197	1.6358
1448299_at	9.87777	9.95268	10.1512	10.0018	10.0281	10.0156	10.3984	10.284	10.2688	10.8799	10.7562	10.5286	10.1727	9.88111	10.4495	10.5827	10.995	11.0065	Mm.246670	GO:0006810|GO:0006835|GO:0007268|GO:0015813|GO:0005624|GO:0005887|GO:0016020|GO:0016021|GO:0005386|GO:0015293|GO:0015501|GO:0017153|GO:0005313	solute carrier family 1 (neuronal/epithelial high affinity glutamate transporter, system Xag), member 1	Slc1a1	0.00238025	1.6317
1450914_at	9.59987	9.753	9.71613	7.06695	7.39404	7.17503	9.32675	9.73883	9.26609	7.87998	7.94187	7.93313	9.24643	9.88603	9.29286	8.0411	8.55637	8.19895	Mm.140	GO:0004864	protein phosphatase 1, regulatory (inhibitor) subunit 14B	Ppp1r14b	0.00197523	1.63164
1424270_at	5.98599	6.17883	5.86211	5.26129	5.40099	5.05254	5.9134	6.0384	5.76519	5.87168	5.97767	5.98318	5.97013	5.94015	5.48194	5.9748	6.58776	7.02339	Mm.295263	GO:0001764|GO:0006468|GO:0007242|GO:0007275|GO:0007399|GO:0007409|GO:0007417|GO:0007420|GO:0016197|GO:0021952|GO:0030154|GO:0030900|GO:0048675|GO:0048813|GO:0045454|GO:0005887|GO:0000166|GO:0004672|GO:0004674|GO:0005057|GO:0005515|GO:0005524|GO:0016301|GO:0016740|GO:0009055|GO:0015035	doublecortin and calcium/calmodulin-dependent protein kinase-like 1	Dcamkl1	0.00278753	1.63117
1415874_at	6.94314	6.68297	7.21385	6.45298	6.53797	6.10516	7.32573	7.38862	6.89042	7.24149	6.9179	7.0537	7.85008	7.40934	7.3862	6.90228	6.98496	6.63911	Mm.330986	GO:0001657|GO:0001657|GO:0001759|GO:0007275|GO:0009966|GO:0043407|GO:0005737|GO:0016020|GO:0030027|GO:0005515	sprouty homolog 1 (Drosophila)	Spry1	0.0121688	1.63089
1425140_at	7.26503	7.41379	7.59262	7.76877	8.07424	7.49829	8.1286	7.67238	7.83148	8.61467	8.44181	8.39245	8.30993	8.42915	7.08873	8.64987	8.7063	8.93207	Mm.89572	GO:0005739|GO:0016787	lactamase, beta 2	Lactb2	0.0173323	1.62737
1424638_at	7.49557	7.7359	7.73446	5.8797	6.63922	6.4222	7.43177	7.87116	7.45811	7.0148	6.94968	7.0802	7.87398	7.47216	7.81339	7.40708	7.46014	6.00848	Mm.195663	GO:0000074|GO:0006974|GO:0007049|GO:0007050|GO:0008285|GO:0008629|GO:0009411|GO:0030890|GO:0043066|GO:0043071|GO:0045736|GO:0000079|GO:0007050|GO:0008285|GO:0000307|GO:0005634|GO:0005829|GO:0005634|GO:0004672|GO:0004860|GO:0004861|GO:0005515|GO:0008270|GO:0016301|GO:0030332|GO:0046872|GO:0004861|GO:0005515	cyclin-dependent kinase inhibitor 1A (P21)	Cdkn1a	0.0375799	1.62584
1431120_a_at	5.53299	5.64465	5.83892	5.89099	6.00901	5.75767	5.40945	5.57667	5.33174	6.39717	6.64988	6.71411	6.69646	6.70308	5.97794	6.47967	6.12107	5.74945	Mm.131098	GO:0005794|GO:0005794	golgi autoantigen, golgin subfamily a, 1	Golga1	0.0044024	1.62581
1421327_at	8.58727	8.94852	9.00889	8.67598	8.58611	8.64262	9.21838	8.90717	9.25861	9.3934	9.33646	9.27575	9.88818	9.97889	7.49972	9.48528	9.83056	9.24172	Mm.256966	GO:0001578|GO:0007026|GO:0016358|GO:0005737|GO:0005874|GO:0005875|GO:0030425|GO:0043198|GO:0005875|GO:0005516|GO:0005519	microtubule-associated protein 2 /// hypothetical protein A730034C02	Mtap2 /// A730034C02	8.25477e-05	1.62484
1422539_at	9.99241	10.1237	10.2186	10.5624	10.4889	10.3857	10.2908	10.2007	10.477	11.4423	11.1784	10.9149	10.4359	10.5043	10.2073	11.1327	11.5454	11.4353	Mm.41739	GO:0006044|GO:0019276|GO:0005615|GO:0005783|GO:0016020|GO:0016021|GO:0016021|GO:0001888|GO:0016740|GO:0016757|GO:0030145|GO:0035248|GO:0046872	exotoses (multiple)-like 2	Extl2	0.0121091	1.62399
1417870_x_at	8.41482	8.56686	8.90548	8.87395	9.02911	8.82152	8.80249	8.79232	8.91428	9.76869	9.77117	9.28223	8.88117	8.78894	8.36717	9.63927	10.03	10.0265	Mm.156919	GO:0006508|GO:0005615|GO:0005764|GO:0005783|GO:0004197|GO:0008233|GO:0008234|GO:0016787	cathepsin Z	Ctsz	0.0159203	1.62357
1448571_a_at	8.05455	8.25031	8.54306	7.70304	7.92422	7.29674	8.1012	8.03465	8.13121	8.19399	8.67421	8.14882	8.60012	8.74936	5.95519	8.16869	8.17878	7.82469	Mm.87312	GO:0005622|GO:0005622|GO:0003779|GO:0008083|GO:0003779	glia maturation factor, beta	Gmfb	0.0487416	1.62188
1416306_at	6.0122	5.96867	6.14457	7.33687	7.5402	7.15558	6.32472	5.62924	6.76994	8.25391	8.12734	7.74367	6.55835	6.47381	6.63164	7.35964	7.45331	7.67596	Mm.33483	GO:0006821|GO:0006821|GO:0005578|GO:0016020|GO:0016021|GO:0030141|GO:0016021|GO:0005247|GO:0005254|GO:0046961	chloride channel calcium activated 3	Clca3	0.0211609	1.62161
1431382_a_at	6.67895	6.66135	6.69161	7.10201	6.60175	7.16411	6.68124	6.63972	6.41975	7.81305	7.67177	7.47408	7.16871	7.37221	5.70178	7.73604	8.11902	7.95262	Mm.196382		restin-like 2	Rsnl2	0.0265919	1.62114
1428452_at	8.35702	8.28402	8.54877	7.63458	7.86529	7.80861	8.40985	8.48029	8.29297	8.62897	8.57516	8.18746	8.49987	8.43754	8.20932	8.33198	8.61482	8.8842	Mm.286863		RIKEN cDNA 2810025M15 gene	2810025M15Rik	0.0110968	1.61818
1453264_at	3.72137	3.72523	4.18917	8.59115	8.22802	8.40218	4.40748	3.70097	4.22991	9.32046	9.0505	8.93046	5.22728	3.89359	4.79921	9.30301	9.43929	9.75156	Mm.86833	GO:0016020|GO:0016021	MARVEL (membrane-associating) domain containing 3	Marveld3	0.0112599	1.61704
1454685_at	4.94783	4.91266	4.82379	6.39581	6.15348	6.43734	5.13177	4.99274	5.25415	7.0916	7.05206	6.91566	5.56474	5.24604	5.59589	7.52087	7.28574	7.87112	Mm.270003	GO:0007165|GO:0007186|GO:0007186|GO:0016020|GO:0016021|GO:0016021|GO:0001584|GO:0004871|GO:0004872|GO:0004930|GO:0001584	G protein-coupled receptor 146	Gpr146	0.00260078	1.61429
1418898_at	8.81478	8.90858	9.22361	9.10045	9.0244	8.6747	9.27877	8.81886	9.35021	9.95095	9.56176	9.35914	9.7183	10.2776	7.03334	9.38381	9.73043	9.61546	Mm.235300	GO:0006810|GO:0006887|GO:0007269|GO:0015031|GO:0005923|GO:0016020|GO:0019717|GO:0045202|GO:0019717|GO:0005515|GO:0005515	lin-7 homolog C (C. elegans)	Lin7c	0.0337013	1.61414
1429901_at	5.49567	4.97795	5.48344	3.17965	3.47255	3.2652	5.22335	5.23337	6.35724	4.08695	3.79279	4.1053	5.32852	5.2998	4.01635	3.581	3.917	3.31645	Mm.49665	GO:0016020|GO:0016021	T-cell lymphoma breakpoint associated target 1	Tcba1	0.00667941	1.61241
1419256_at	10.2014	10.2948	10.3353	10.529	10.3648	10.5955	10.4892	10.3784	10.1097	11.1876	10.9377	11.4297	11.2028	11.1715	11.2635	10.8535	11.0619	11.2559	Mm.123110	GO:0006306|GO:0007182|GO:0007184|GO:0051016|GO:0005634|GO:0005856|GO:0005886|GO:0016020|GO:0003677|GO:0003779|GO:0005515|GO:0005516	spectrin beta 2	Spnb2	0.0120048	1.61166
1448312_at	8.89891	9.10318	9.01809	8.13231	8.46103	8.19454	9.20541	9.09592	9.00685	9.09994	8.91973	8.83369	9.39456	9.16424	8.99629	9.14834	9.52981	9.56327	Mm.294493	GO:0006508|GO:0007267|GO:0016486|GO:0006508|GO:0005615|GO:0005794|GO:0005615|GO:0004252|GO:0004286|GO:0004289|GO:0005515|GO:0008233|GO:0016740|GO:0016787	proprotein convertase subtilisin/kexin type 2	Pcsk2	0.005731	1.6116
1438363_at	7.20121	7.6888	7.92541	7.84335	8.19763	7.67641	7.38492	7.36862	6.67414	8.44066	8.5713	8.7638	8.90647	8.82873	8.20065	8.0047	8.87269	7.68735	Mm.256155		predicted gene, EG434128	EG434128	0.0189315	1.60896
1426076_at	3.92035	4.13788	4.37558	3.77149	3.91889	3.82816	3.56516	3.72857	4.11341	4.68775	4.50489	4.38285	4.10428	4.10907	4.06127	4.244	4.33572	4.84179	Mm.89845	GO:0007091|GO:0051301|GO:0005813|GO:0005876|GO:0003674|GO:0005488	cell division cycle 27 homolog (S. cerevisiae)	Cdc27	0.00223437	1.60843
1443902_at	2.85646	2.72591	2.72133	3.0555	3.08373	3.03421	2.82493	2.50559	2.33351	3.89187	4.04202	3.29385	3.06493	3.86093	3.07199	4.52059	3.74552	3.07043	Mm.180924	GO:0008168|GO:0016740	RIKEN cDNA 6430573F11 gene	6430573F11Rik	0.0403088	1.60744
1437171_x_at	6.36396	6.46026	6.47863	6.01111	5.82664	5.93202	6.67097	6.33713	6.36128	6.47237	6.67209	6.67771	6.72195	6.70005	6.29557	6.6909	6.20477	6.8534	Mm.21109	GO:0016192|GO:0030041|GO:0051014|GO:0051014|GO:0051016|GO:0051016|GO:0030041|GO:0051014|GO:0051016|GO:0005576|GO:0005615|GO:0005737|GO:0005829|GO:0005856|GO:0015629|GO:0015629|GO:0030027|GO:0005576|GO:0005829|GO:0015629|GO:0003779|GO:0005198|GO:0005509|GO:0005509|GO:0005509	gelsolin	Gsn	0.0013592	1.60673
1448919_at	6.56748	6.48566	6.79077	6.85405	7.10486	6.89667	6.72372	6.78004	6.92854	7.85381	7.86794	7.18471	7.4776	6.83688	6.82581	7.81913	7.73773	7.87088	Mm.227281	GO:0016020|GO:0016021|GO:0016021|GO:0005529|GO:0005529	CD302 antigen	Cd302	0.0455636	1.60617
1432524_at	3.11975	3.13279	2.85168	3.18965	3.40012	3.60043	3.28467	3.26923	3.18559	4.08734	3.8737	4.28001	3.21607	3.03397	3.29836	3.2908	3.9534	3.40541	Mm.425092		RIKEN cDNA 4930550G17 gene	4930550G17Rik	0.0148835	1.60616
1418431_at	9.86741	9.99529	10.0823	9.69963	10.1439	9.7712	10.0445	9.96297	9.35823	10.383	10.6586	10.6211	10.6208	10.5852	10.629	10.3297	10.9268	10.2604	Mm.223744	GO:0006839|GO:0007017|GO:0007018|GO:0007028|GO:0005737|GO:0005871|GO:0005874|GO:0005875|GO:0035253|GO:0043005|GO:0000166|GO:0003774|GO:0003777|GO:0003777|GO:0005515|GO:0005524	kinesin family member 5B	Kif5b	0.0136934	1.60509
1456292_a_at	12.499	12.4317	12.4804	11.7368	11.9561	11.9097	12.3977	12.4775	12.3266	12.5498	12.5075	12.5921	12.5429	12.4432	12.495	13.0396	13.4359	13.164	Mm.268000	GO:0006928|GO:0045103|GO:0005737|GO:0005856|GO:0005882|GO:0045098|GO:0005737|GO:0005882|GO:0005198|GO:0005200|GO:0005515|GO:0005198|GO:0005515	vimentin	Vim	0.00065757	1.60466
1434965_at	7.78022	7.98244	8.239	7.51349	7.68657	7.58998	7.86636	8.02932	7.84139	8.37776	8.16196	8.29664	7.52097	7.28478	7.3975	8.54518	8.58429	9.11968	Mm.254169		DNA segment, Chr 19, ERATO Doi 386, expressed	D19Ertd386e	0.00105959	1.60448
1433898_at	6.35596	6.64152	6.54649	6.27632	5.78837	6.15225	6.6954	6.90855	6.88947	6.67612	6.84891	6.73035	6.76231	6.65628	6.8178	6.67888	7.18408	7.39245	Mm.396080		Expressed sequence AV025504	AV025504	0.0118547	1.60156
1454631_at	10.4903	10.3941	10.3715	10.8819	10.5879	10.765	10.6657	10.5384	10.4921	11.6261	11.2294	11.4175	10.0489	10.1374	10.6651	11.8091	11.7122	12.4216	Mm.275728	GO:0006350|GO:0006355|GO:0006367|GO:0006367|GO:0005634|GO:0005672|GO:0005634|GO:0003713|GO:0005515|GO:0016251|GO:0016986|GO:0016986	General transcription factor II A, 1	Gtf2a1	0.00895213	1.60144
1417408_at	6.2385	6.18177	6.13957	7.69239	7.86828	7.40166	6.30075	6.26488	6.22321	8.33639	8.50285	8.15931	6.9346	6.20057	6.31301	8.58367	8.74189	8.54866	Mm.273188	GO:0006955|GO:0007596|GO:0007596|GO:0005886|GO:0016020|GO:0016021|GO:0016021|GO:0004888	coagulation factor III	F3	0.0157179	1.60074
1428577_at	5.8287	5.64919	6.11053	5.21466	5.40993	5.61118	5.79049	5.56473	6.58567	6.13691	6.17877	5.95267	6.18712	5.94345	7.10902	6.61596	5.66416	6.38388	Mm.295105		protein tyrosine phosphatase, receptor type, f polypeptide (PTPRF), interacting protein (liprin), alpha 4	Ppfia4	0.00717887	1.5994
1420699_at	3.45726	3.34851	4.58342	2.92755	2.98028	2.90942	4.72041	3.36466	4.33325	3.43744	4.04034	3.3711	3.05474	3.34987	3.32348	4.69953	3.34674	5.72102	Mm.239516	GO:0001878|GO:0001879|GO:0006910|GO:0006911|GO:0006954|GO:0006955|GO:0007166|GO:0016337|GO:0042535|GO:0045087|GO:0050766|GO:0009897|GO:0016020|GO:0016021|GO:0016021|GO:0001846|GO:0001872|GO:0001874|GO:0004872|GO:0005529|GO:0005529|GO:0030247	C-type lectin domain family 7, member a	Clec7a	0.0340094	1.59905
1422631_at	10.9729	11.0596	11.0096	11.2518	11.0854	11.0828	11.2548	11.1093	11.0101	11.6791	11.7392	12.0328	11.3134	10.9555	11.4217	12.1636	11.9009	12.2245	Mm.341377	GO:0000160|GO:0006350|GO:0006355|GO:0006366|GO:0006805|GO:0006915|GO:0006950|GO:0007049|GO:0007049|GO:0007165|GO:0045449|GO:0006355|GO:0006366|GO:0006915|GO:0006950|GO:0007049|GO:0009410|GO:0009410|GO:0006355|GO:0006915|GO:0009410|GO:0005634|GO:0005667|GO:0005737|GO:0005634|GO:0005634|GO:0000155|GO:0003677|GO:0003700|GO:0003700|GO:0004871|GO:0004872|GO:0004879|GO:0005515|GO:0030528|GO:0004879|GO:…	aryl-hydrocarbon receptor	Ahr	0.00527526	1.59886
1456532_at	8.17916	8.19582	8.12514	8.40433	8.30522	8.68971	7.96472	7.99607	8.65079	9.12422	9.2245	9.08052	8.17374	8.08394	7.4563	8.25746	8.13639	8.1106	Mm.390122	GO:0000074|GO:0008283|GO:0050730|GO:0050875|GO:0005615|GO:0005615|GO:0016020|GO:0005161|GO:0005515|GO:0008083	Platelet-derived growth factor, D polypeptide	Pdgfd	0.00530504	1.59843
1445268_at	7.42553	7.4726	7.55176	6.50871	6.77127	6.7273	7.37834	7.40207	7.1574	7.37688	7.24747	7.40207	7.52418	7.20843	7.74009	7.28726	7.16113	7.78147	Mm.392091		Transcribed locus		0.00203503	1.59443
1424671_at	4.30467	4.5686	4.86395	4.11118	4.48516	3.98718	4.53282	4.66854	4.60862	5.2139	4.79793	4.59066	4.60746	4.84124	4.57714	5.52602	5.65279	6.0364	Mm.333798	GO:0006915|GO:0006917|GO:0046902|GO:0005634|GO:0005764|GO:0005764|GO:0008270|GO:0046872|GO:0008270	pleckstrin homology domain containing, family F (with FYVE domain) member 1	Plekhf1	0.0466588	1.59437
1446624_at	6.41621	6.61888	6.728	6.7733	6.96915	6.917	6.68133	6.70704	6.11977	7.38912	7.83624	7.45187	7.11687	6.98475	7.56297	7.6776	7.46707	7.04005	Mm.247210	GO:0007399|GO:0007517|GO:0005615|GO:0005794|GO:0016020|GO:0016021|GO:0016740	Fukuyama type congenital muscular dystrophy homolog (human)	Fcmd	0.0113466	1.59394
1419204_at	7.38584	7.24527	7.34489	7.5585	7.23672	7.10332	7.31487	7.28123	7.49541	8.00592	7.9032	8.00691	7.18286	6.76026	7.40608	7.40067	6.72195	7.46204	Mm.4875	GO:0001701|GO:0001709|GO:0001756|GO:0001757|GO:0007154|GO:0007219|GO:0007219|GO:0007275|GO:0007368|GO:0007386|GO:0007399|GO:0009887|GO:0009912|GO:0030097|GO:0030154|GO:0030155|GO:0042472|GO:0042475|GO:0045596|GO:0045608|GO:0048839|GO:0001709|GO:0030097|GO:0030155|GO:0042491|GO:0005576|GO:0005615|GO:0005886|GO:0005887|GO:0016020|GO:0016021|GO:0031410|GO:0005576|GO:0005887|GO:0016021|GO:0005112|GO:…	delta-like 1 (Drosophila)	Dll1	0.00849897	1.59383
1451318_a_at	7.5956	7.8132	7.91248	5.83476	6.57099	6.1071	7.45602	7.70285	7.4364	6.85101	6.84774	6.82837	7.86401	7.57605	7.52778	7.44611	7.16881	7.55885	Mm.317331	GO:0006468|GO:0007242|GO:0018108|GO:0046777|GO:0046777|GO:0008284|GO:0030218|GO:0042531|GO:0009725|GO:0007242|GO:0007165|GO:0042541|GO:0005634|GO:0005737|GO:0000166|GO:0004672|GO:0004713|GO:0004713|GO:0005515|GO:0005524|GO:0016301|GO:0016740|GO:0004672|GO:0005128	Yamaguchi sarcoma viral (v-yes-1) oncogene homolog /// similar to Yamaguchi sarcoma viral (v-yes-1) oncogene homolog	Lyn /// LOC676654	0.0354426	1.59264
1438658_a_at	10.9912	11.0585	11.1956	9.67615	9.19224	9.24342	10.948	11.214	10.8985	10.012	10.1467	9.96661	11.2812	11.3143	10.9218	10.5659	10.349	11.0034	Mm.136736	GO:0006818|GO:0006954|GO:0007165|GO:0007186|GO:0007193|GO:0007204|GO:0008284|GO:0009653|GO:0006954|GO:0007186|GO:0007204|GO:0008284|GO:0005886|GO:0005887|GO:0016020|GO:0016021|GO:0005886|GO:0016020|GO:0016021|GO:0001584|GO:0001619|GO:0004871|GO:0004872|GO:0004930|GO:0005524|GO:0008289|GO:0008553|GO:0001584|GO:0001619|GO:0004930|GO:0008289	endothelial differentiation, sphingolipid G-protein-coupled receptor, 3	Edg3	0.0145601	1.59239
1451688_s_at	3.49673	3.98569	4.31575	4.26355	4.36518	3.88525	4.33122	4.33059	4.26437	4.64438	5.00378	4.87638	4.32074	4.43654	4.17671	4.55696	4.99232	4.37344	Mm.177551	GO:0009191|GO:0043123|GO:0005624|GO:0005783|GO:0005783|GO:0016020|GO:0016021|GO:0004382|GO:0004871|GO:0005509|GO:0016787|GO:0017110|GO:0045134|GO:0046872	calcium activated nucleotidase 1	Cant1	0.0204038	1.59128
1423858_a_at	4.54443	4.36357	4.28289	3.39387	4.00707	3.33946	4.51186	5.19106	4.4842	4.28288	4.16925	4.2927	5.88782	5.7978	4.361	4.18445	4.27141	3.59711	Mm.289131	GO:0006084|GO:0006694|GO:0006695|GO:0008610|GO:0016126|GO:0005739|GO:0005743|GO:0005739|GO:0004421|GO:0016740	3-hydroxy-3-methylglutaryl-Coenzyme A synthase 2	Hmgcs2	0.0373166	1.58902
1436070_at	10.3141	10.5605	10.5371	9.85559	9.91271	9.89618	10.4701	10.6413	10.6463	10.7219	10.5347	10.4119	10.4679	10.4576	10.4326	10.5612	10.5629	10.7253		GO:0005975|GO:0006916|GO:0005737|GO:0004462|GO:0004462|GO:0004462|GO:0004462|GO:0008270|GO:0016829|GO:0046872	glyoxalase 1	Glo1	0.00188747	1.58891
1434201_at	8.51855	8.66779	8.56748	6.74236	7.2094	6.79942	8.22693	8.55342	8.52375	7.49677	7.79108	7.46653	8.21225	8.57786	8.47834	8.04685	8.57139	8.83614	Mm.157697	GO:0001503|GO:0007275|GO:0007399|GO:0030154|GO:0005615	Chordin-like 1	Chrdl1	0.0206102	1.58858
1415897_a_at	7.68696	7.76332	7.76434	8.62492	8.2854	7.96306	7.20043	7.7779	7.79567	8.88348	9.2135	8.7791	8.64253	7.95968	6.88958	9.40277	9.35455	10.035	Mm.14796	GO:0006749|GO:0005739|GO:0005739|GO:0005743|GO:0005783|GO:0005792|GO:0005792|GO:0016020|GO:0005739|GO:0005792|GO:0016020|GO:0004364|GO:0004364|GO:0016740|GO:0004364	microsomal glutathione S-transferase 1	Mgst1	0.0449206	1.58839
1435106_at	9.76808	9.81691	9.6768	9.35195	9.20538	9.65034	9.62167	9.66019	9.59878	10.0164	9.93512	10.2561	9.60619	9.56181	9.99358	10.3657	10.3501	10.3571	Mm.374778	GO:0031032|GO:0003779|GO:0008270|GO:0046872	RIKEN cDNA 3732412D22 gene	3732412D22Rik	0.0148375	1.58736
1418610_at	9.21151	9.34747	9.61739	9.56086	9.69888	9.38128	9.49975	9.5189	9.47838	10.2685	10.1474	10.2249	10.7369	10.3282	9.65061	10.0747	10.2585	9.82075	Mm.256618	GO:0001504|GO:0006810|GO:0006810|GO:0008021|GO:0016020|GO:0016021|GO:0016020|GO:0016021|GO:0005215|GO:0005313|GO:0005215	solute carrier family 17 (sodium-dependent inorganic phosphate cotransporter), member 6	Slc17a6	0.00248938	1.5873
1431233_at	8.85029	8.87756	9.00643	10.1963	9.98383	10.1268	8.81908	8.66249	8.39689	10.6517	10.5979	11.0555	9.47861	9.31267	7.4664	11.0521	11.1135	10.6495		GO:0008150|GO:0005575|GO:0003674	cyclin M4	Cnnm4	0.0133452	1.58671
1437409_s_at	6.26822	6.07513	5.97483	5.00394	4.91941	5.35982	5.68807	6.37761	5.36232	5.61164	6.03181	5.63544	4.41444	5.10121	5.91587	6.54577	7.12823	7.14901	Mm.390261	GO:0007218|GO:0005737|GO:0005886|GO:0009986|GO:0016020|GO:0004930|GO:0004872	G protein-coupled receptor 126	Gpr126	0.0256086	1.58583
1442051_at	8.24954	8.58545	8.7025	9.40636	9.50015	9.64751	9.21767	8.76731	9.03911	10.3921	10.2205	9.93186	9.32832	8.32163	9.56384	10.0581	10.7858	10.3482					0.0118869	1.58392
1450754_at	10.1985	10.354	10.0887	9.90604	9.92896	10.1155	10.545	10.4121	10.4156	10.5475	10.3668	11.0244	11.4634	11.4134	11.2896	10.6204	10.4486	10.4428		GO:0005891|GO:0016020|GO:0005245	similar to calcium channel, voltage-dependent, alpha 2/delta subunit 2	LOC669637	0.0328794	1.58309
1421107_at	5.53579	5.2721	5.25432	5.30801	5.48855	5.38488	5.72428	5.51385	5.59481	6.21267	5.91304	6.03956	6.02612	6.74188	5.62409	5.83841	6.2963	5.57639	Mm.234472	GO:0000902|GO:0006468|GO:0006468|GO:0006915|GO:0007165|GO:0009408|GO:0046777|GO:0006468|GO:0007165|GO:0005634|GO:0005737|GO:0005634|GO:0000166|GO:0000287|GO:0004672|GO:0004674|GO:0004674|GO:0004713|GO:0005515|GO:0005524|GO:0016301|GO:0016740|GO:0042803|GO:0046872|GO:0004672|GO:0005515|GO:0004674	serine/threonine kinase 4	Stk4	0.00285302	1.58148
1421818_at	6.99374	6.38639	6.52118	8.98849	9.15688	9.27172	6.89461	6.79462	7.08508	9.78625	9.70129	9.90884	7.21956	6.81125	7.22706	10.1054	10.3858	10.1178	Mm.347398	GO:0000122|GO:0000122|GO:0000122|GO:0000122|GO:0000902|GO:0000902|GO:0001953|GO:0002467|GO:0002829|GO:0006350|GO:0006355|GO:0006954|GO:0007266|GO:0007283|GO:0008104|GO:0008284|GO:0008285|GO:0030036|GO:0030183|GO:0030890|GO:0032319|GO:0032764|GO:0035024|GO:0042092|GO:0042127|GO:0043066|GO:0043066|GO:0043380|GO:0045596|GO:0045629|GO:0048294|GO:0048294|GO:0048821|GO:0050727|GO:0051272|GO:0000122|GO:…	B-cell leukemia/lymphoma 6	Bcl6	0.00293777	1.57982
1440917_at	6.91528	6.97842	6.94726	6.98911	6.51889	7.02875	6.92184	6.87277	6.82653	7.61224	7.70703	7.1956	6.88522	6.72066	7.11186	7.19549	6.95333	6.93025			RIKEN cDNA 2900093K20 gene	2900093K20Rik	0.0438574	1.57939
1417955_at	7.447	7.73002	7.8218	7.70639	7.91905	7.4216	7.7027	7.93477	7.70703	8.70351	8.25079	8.07054	8.7076	8.93403	8.8478	8.52411	8.74367	8.35695	Mm.46488		coiled-coil domain containing 71	Ccdc71	0.0497896	1.57928
1421814_at	8.85675	8.90481	9.03567	8.47831	8.56377	8.35174	8.87088	9.03658	9.26301	9.28718	9.11944	8.95832	8.85793	8.93825	9.00043	9.58052	10.1443	10.2086	Mm.138876	GO:0006928|GO:0001931|GO:0005737|GO:0005856|GO:0005886|GO:0016020|GO:0016323|GO:0016324|GO:0005102|GO:0005198|GO:0005200|GO:0005488|GO:0008092	moesin	Msn	0.00437837	1.57685
1449008_at	8.19973	8.39542	8.05373	7.4092	7.34515	7.19776	7.89545	8.18288	7.72087	7.8786	7.96175	8.07521	8.17632	7.92512	8.83985	8.0918	8.12416	7.96575	Mm.291783		tubby-like protein 3	Tulp3	0.00150693	1.57405
1437689_x_at	13.4629	13.2294	13.3984	14.8085	14.9712	14.6811	13.8229	13.5851	13.7199	15.3705	15.5385	15.512	14.3206	13.5511	13.9802	15.8348	15.8444	16.0986	Mm.200608	GO:0006629|GO:0008219|GO:0005615|GO:0005615	clusterin	Clu	0.00271385	1.57285
1422754_at	8.18482	8.13688	8.12727	8.14694	8.09077	8.08745	8.15963	8.31105	8.16225	8.76192	8.75063	8.77097	8.47054	8.33693	8.34145	8.6939	8.11364	7.95612					5.44338e-06	1.5722
1440337_at	3.03796	2.80611	2.96437	2.87654	2.83752	2.70763	3.00077	3.00455	2.98811	3.57859	3.3108	3.48854	2.96771	2.95114	3.03483	3.67586	3.05329	2.98015	Mm.385264		Transcribed locus		0.00224861	1.57143
1416666_at	10.3251	10.2456	10.3634	9.20072	9.47396	9.46263	10.2114	10.286	10.3638	9.86785	10.2001	10.0199	11.015	10.7569	10.594	10.1001	9.98564	10.2865	Mm.3093	GO:0007275|GO:0007399|GO:0030154|GO:0030162|GO:0030334|GO:0005576|GO:0005615|GO:0004866|GO:0004867|GO:0008201	serine (or cysteine) peptidase inhibitor, clade E, member 2	Serpine2	0.00770769	1.56936
1423544_at	4.53894	5.61214	5.31907	3.89928	3.59331	3.6055	4.5054	5.7054	4.42109	4.40786	4.45205	4.18409	5.2626	5.00171	5.60505	3.0763	3.45044	3.8278	Mm.4654	GO:0006470|GO:0016021|GO:0004721|GO:0004725|GO:0004872|GO:0016787	protein tyrosine phosphatase, non-receptor type 5	Ptpn5	0.00753305	1.56769
1460036_at	9.55358	9.74361	9.38499	8.80576	8.64647	8.67694	9.52061	9.50116	9.5046	9.32891	9.31028	9.43547	8.78243	9.32999	9.4661	9.91091	10.1763	9.97101	Mm.426783	GO:0006810|GO:0006886|GO:0006886|GO:0006897|GO:0006898|GO:0015031|GO:0016192|GO:0005794|GO:0005802|GO:0005886|GO:0005905|GO:0030121|GO:0030125|GO:0030662|GO:0005905|GO:0005515|GO:0008565	adaptor-related protein complex 1, sigma 2 subunit	Ap1s2	0.000486505	1.56753
1451499_at	8.19268	8.04251	8.0557	7.59905	7.95626	8.08565	7.90736	7.9621	7.83271	8.25588	8.55222	8.77308	7.61407	8.0663	8.34931	9.37432	9.51456	9.90519	Mm.379572	GO:0006810|GO:0006887|GO:0015031|GO:0045921|GO:0006508|GO:0008021|GO:0016020|GO:0016023|GO:0031410|GO:0042734|GO:0045202|GO:0045211|GO:0005509|GO:0005515|GO:0008289|GO:0046872|GO:0005515|GO:0008233|GO:0008270|GO:0016874	Ca2+-dependent activator protein for secretion 2	Cadps2	0.0363424	1.56563
1450651_at	3.70817	4.09065	4.08777	3.56588	3.73812	3.43723	3.70759	3.85518	3.78979	4.3078	3.94801	4.42247	3.87696	4.67732	3.71619	4.30869	5.67072	3.85121	Mm.60590	GO:0007010|GO:0007165|GO:0005856|GO:0016459|GO:0016459|GO:0003774|GO:0003779|GO:0005488|GO:0005524|GO:0003774|GO:0005524	myosin X	Myo10	0.0181957	1.56448
1430435_at	5.07832	4.7854	4.43954	4.84614	5.0941	4.81468	5.06503	5.05592	4.52589	5.45287	5.5677	5.67056	5.68012	5.39383	5.69336	5.20799	5.25291	5.08898	Mm.336679	GO:0006350|GO:0006355|GO:0006350|GO:0005634|GO:0003677|GO:0003700	AF4/FMR2 family, member 3	Aff3	0.00400038	1.56418
1428575_at	3.18081	3.14602	3.02347	3.11909	3.15419	3.11763	3.12248	2.90443	3.52175	3.52264	3.65287	4.15149	3.13856	3.1019	4.25851	4.54095	3.09681	2.87009	Mm.22025		FCH domain only 1	Fcho1	0.0282753	1.56413
1418364_a_at	11.4809	11.5681	11.7874	10.9212	10.9924	10.9978	11.7363	11.9573	12.1417	11.8881	11.6953	11.2628	12.147	12.3318	11.8546	11.6466	12.3025	11.5482	Mm.434386	GO:0006826|GO:0006879|GO:0005488|GO:0005506|GO:0008199|GO:0016491|GO:0046872	ferritin light chain 1	Ftl1	0.02586	1.56369
1440046_at	5.15418	5.63161	5.63996	5.77808	5.42026	5.55306	5.71477	5.42767	6.39889	6.1995	6.49658	5.98065	5.6872	6.26316	5.1844	5.6756	6.33521	6.53198	Mm.391313		cDNA sequence BC031748	BC031748	0.0244698	1.56024
1454906_at	6.28413	7.16324	7.52077	7.30231	7.38708	7.02957	7.33607	7.39622	7.00117	7.91317	7.88673	7.84432	7.32067	7.21134	6.24246	7.49758	7.61261	7.53013	Mm.259318	GO:0001657|GO:0006350|GO:0006355|GO:0043065|GO:0045944|GO:0048048|GO:0005634|GO:0003677|GO:0003700|GO:0003707|GO:0003708|GO:0004872|GO:0004879|GO:0008270|GO:0043565|GO:0046872|GO:0003708	retinoic acid receptor, beta	Rarb	0.00425905	1.56023
1423832_at	6.58141	7.17939	6.88109	6.28021	6.54657	6.33705	6.91681	6.65124	7.42114	7.12558	7.23852	6.72399	6.87928	7.17226	5.73414	7.32862	7.33996	7.48272	Mm.33649	GO:0006633|GO:0006695|GO:0006950|GO:0008610|GO:0006633|GO:0006695|GO:0004679|GO:0016301	protein kinase, AMP-activated, gamma 2 non-catalytic subunit	Prkag2	0.0218334	1.55986
1420502_at	12.5741	12.558	12.6814	11.0873	11.4231	11.0992	12.0945	12.5182	12.3077	11.8866	11.9843	11.6597	11.7974	12.759	12.3939	11.9214	12.1311	11.9697	Mm.2734	GO:0046208|GO:0004145|GO:0008080|GO:0008415|GO:0016740	spermidine/spermine N1-acetyl transferase 1	Sat1	0.0118469	1.55866
1439440_x_at	10.0034	9.85952	9.87267	8.871	9.13391	8.8388	9.56607	9.79608	9.71302	9.56123	9.88367	9.31087	9.74743	9.67643	9.58839	9.72952	9.68939	9.87182	Mm.274346	GO:0007242|GO:0005622|GO:0005737|GO:0005856|GO:0005622|GO:0003779|GO:0005080|GO:0005524|GO:0003779	twinfilin, actin-binding protein, homolog 2 (Drosophila)	Twf2	0.0285985	1.55547
1453268_at	5.18299	5.00302	5.39907	4.37762	4.87638	4.74477	4.97709	5.22729	5.14463	5.60148	5.16415	5.13282	4.86698	4.86519	5.61869	5.88063	5.70566	5.92685	Mm.269083		tRNA-histidine guanylyltransferase 1-like (S. cerevisiae)	Thg1l	0.0407415	1.55102
1422341_s_at	5.74138	6.32518	6.68825	6.54323	6.90537	6.52713	6.67725	6.48635	6.49826	7.39084	7.33408	7.15041	7.19487	7.1665	4.61768	7.36404	7.519	6.9088	Mm.284770	GO:0006629|GO:0006631|GO:0006672|GO:0009062|GO:0005625|GO:0005764|GO:0004607|GO:0004622|GO:0005543|GO:0008415|GO:0016740|GO:0016787|GO:0047499|GO:0004622	lysophospholipase 3	Lypla3	0.0115017	1.551
1431212_a_at	6.4774	5.89172	6.48043	6.70047	6.49592	6.29482	6.39298	6.68808	6.65612	7.18433	7.31402	6.88904	6.4417	7.14046	6.45458	6.80017	6.36281	6.7357	Mm.34199	GO:0006446|GO:0008033|GO:0005634|GO:0003743|GO:0005515	RIKEN cDNA 3300001M20 gene	3300001M20Rik	0.0212331	1.54978
1415859_at	10.3634	10.5529	10.6356	10.3641	10.5698	10.3323	10.5111	10.5236	9.94979	11.1368	11.0129	11.0076	11.1844	11.3267	10.8511	10.8777	11.5173	10.9888	Mm.22776	GO:0006412|GO:0006413|GO:0006413|GO:0005852|GO:0005852|GO:0003743|GO:0003743|GO:0043022	eukaryotic translation initiation factor 3, subunit 8	Eif3s8	0.00180795	1.54797
1451753_at	8.57897	8.74379	8.62114	7.70911	7.74311	7.92427	8.68155	8.66232	8.18952	8.44107	8.10007	8.72493	8.86356	8.75964	9.02563	8.87098	8.62708	8.6527	Mm.2251	GO:0007275|GO:0007275|GO:0005615|GO:0016020|GO:0016021|GO:0016020|GO:0016021|GO:0004872|GO:0004872	plexin A2	Plxna2	0.0307717	1.54741
1421468_at	3.88281	3.43638	4.35838	4.17231	4.26852	4.07129	4.45691	4.11678	4.45958	4.82193	4.81959	4.75926	4.09221	3.52201	3.68484	3.90597	5.33022	4.73494	Mm.5127	GO:0006810|GO:0006811|GO:0006813|GO:0006811|GO:0005887|GO:0008076|GO:0016020|GO:0016021|GO:0016020|GO:0016021|GO:0005216|GO:0005242|GO:0005244|GO:0005267|GO:0015467|GO:0030955|GO:0005242|GO:0005244|GO:0015467	potassium inwardly-rectifying channel, subfamily J, member 3	Kcnj3	0.000482321	1.54709
1421189_at	7.81778	7.96495	8.27881	7.88866	7.57206	7.59627	8.14039	8.03855	8.06278	8.30966	8.35777	8.27729	8.63691	9.29462	5.77128	7.97939	8.44953	7.28247	Mm.8004	GO:0006810|GO:0006811|GO:0006821|GO:0007214|GO:0005887|GO:0016020|GO:0016021|GO:0045211|GO:0004872|GO:0004890|GO:0004890|GO:0005216|GO:0005230|GO:0005254|GO:0030594|GO:0031404	gamma-aminobutyric acid (GABA-A) receptor, subunit beta 3	Gabrb3	0.00381726	1.54675
1456510_x_at	3.77338	3.69551	3.76546	3.79091	3.77434	3.70523	3.70096	3.72396	3.50746	4.64548	4.54607	3.96477	3.75737	3.75868	3.70289	3.77278	4.7599	3.88185	Mm.268451	GO:0016020|GO:0016021	UbiE protein	Ubie	0.0424369	1.54608
1445897_s_at	7.16899	7.02236	7.29818	7.89061	8.09596	7.84102	7.76732	7.60605	7.58949	8.6822	8.67721	8.35245	7.84188	7.44392	7.65777	8.80222	8.64053	8.9009	Mm.45558	GO:0006955|GO:0009615|GO:0005634|GO:0005515	interferon-induced protein 35	Ifi35	0.00942914	1.54552
1418527_a_at	9.70911	9.99963	10.0522	9.86017	9.82978	9.54382	10.1852	9.83328	10.1548	10.4901	10.3989	10.2282	10.1329	10.4014	8.95475	10.4839	10.7812	10.5106	Mm.10229	GO:0000244|GO:0000245|GO:0000395|GO:0006376|GO:0006397|GO:0006406|GO:0008380|GO:0016482|GO:0045449|GO:0045449|GO:0048025|GO:0006376|GO:0005634|GO:0005654|GO:0005737|GO:0000166|GO:0003676|GO:0003723|GO:0005515|GO:0031202|GO:0050733|GO:0051082|GO:0003723|GO:0005515|GO:0005515|GO:0003723	FUS interacting protein (serine-arginine rich) 1	Fusip1	0.00772789	1.5452
1444569_at	4.85986	4.97496	4.73743	4.87295	4.73299	4.68015	4.27776	4.90212	4.95932	5.23	5.50272	5.43488	4.89679	4.68544	5.13935	5.25184	5.03322	4.94084	Mm.153425		predicted gene, EG666752 /// hypothetical protein LOC669447 /// hypothetical protein LOC677552	EG666752 /// LOC669447 /// LOC677552	0.00331599	1.54453
1456676_a_at	3.54243	3.70763	3.6553	3.82975	4.09423	3.68287	3.68679	3.70868	3.67659	4.45755	4.76479	4.25972	3.64849	4.23552	3.44991	3.71663	5.43017	3.52085	Mm.19669	GO:0006003|GO:0008152|GO:0006003|GO:0003824|GO:0004331|GO:0005524|GO:0016301|GO:0016740|GO:0016787|GO:0003824|GO:0005524|GO:0016301	6-phosphofructo-2-kinase/fructose-2,6-biphosphatase 3	Pfkfb3	0.0301888	1.54229
1439463_x_at	11.5291	11.8107	11.8502	11.2346	11.6915	10.9761	11.7444	11.9726	11.8275	12.0689	11.8625	11.8443	12.2099	12.5024	11.8957	11.7327	12.3234	12.2798	Mm.16421	GO:0006323|GO:0006355|GO:0006809|GO:0006810|GO:0000785|GO:0005615|GO:0005634|GO:0005694|GO:0005634|GO:0003677|GO:0005515|GO:0008201|GO:0030235	high mobility group box 1 /// predicted gene, EG434174 /// predicted gene, EG545555 /// similar to High mobility group protein 1 (HMG-1) (High mobility group protein B1) (Amphoterin) (Heparin-binding protein p30) /// similar to High mobility group protein 1 (HMG-1) (High mobility group protein B1) (Amphoterin) (Heparin-binding protein p30) /// similar to High mobility group protein 1 (HMG-1) (Hig…	Hmgb1 /// EG434174 /// EG545555 /// LOC623634 /// LOC637733 /// LOC640060 /// LOC666836 /// LOC669546 /// LOC669692 /// LOC677578	0.0476659	1.54167
1436957_at	8.07529	8.11357	8.02105	8.32466	8.24339	8.26961	8.1849	8.13478	8.40684	9.19247	8.55565	8.96285	9.27068	8.98225	9.05961	8.89561	8.97475	8.70886	Mm.102286	GO:0006810|GO:0006811|GO:0006821|GO:0007214|GO:0005887|GO:0016020|GO:0016021|GO:0045211|GO:0016021|GO:0004872|GO:0004890|GO:0005216|GO:0005230|GO:0005254|GO:0008503|GO:0030594|GO:0031404	Gamma-aminobutyric acid (GABA-A) receptor, subunit alpha 3	Gabra3	0.0292107	1.54161
1439364_a_at	5.24788	5.46278	5.53051	4.23154	4.16852	4.48884	5.36648	5.19567	5.36258	4.62764	4.92425	5.20921	4.546	5.61823	5.78007	5.18976	5.2627	5.52828	Mm.29564	GO:0000270|GO:0001955|GO:0006508|GO:0030574|GO:0005578|GO:0005615|GO:0005615|GO:0004222|GO:0004228|GO:0005509|GO:0008233|GO:0008237|GO:0008270|GO:0016787|GO:0046872	matrix metallopeptidase 2	Mmp2	0.0325781	1.54121
1434959_at	6.12993	5.92329	6.21719	7.00764	6.66075	6.75871	5.88233	5.84747	5.74763	7.33955	7.63314	7.32657	5.86499	6.0629	6.00113	7.25486	7.2319	7.08029	Mm.384073	GO:0006508|GO:0007154|GO:0007267|GO:0007275|GO:0007389|GO:0016539|GO:0005615|GO:0005615|GO:0016020|GO:0004871|GO:0005515|GO:0008233|GO:0016787	desert hedgehog	Dhh	0.0122573	1.5412
1444172_at	7.62506	7.61368	7.64613	7.15462	7.34465	7.26376	7.94399	7.77155	8.01804	8.07143	7.88265	7.67967	8.82422	7.48799	8.19703	7.93779	7.78671	8.09018	Mm.331134		Transcribed locus		0.00772422	1.54069
1460390_at	4.64911	4.92233	5.22216	5.42284	5.69076	5.84475	5.1535	4.83879	5.99048	6.2705	6.09449	6.45833	5.4903	5.19588	3.92222	6.30309	7.00136	6.30673	Mm.121920	GO:0006118|GO:0006629|GO:0006810|GO:0006869|GO:0006897|GO:0006898|GO:0007275|GO:0008202|GO:0008203|GO:0005887|GO:0016020|GO:0016021|GO:0004872|GO:0004888|GO:0005319|GO:0005507|GO:0009055	sortilin-related receptor, LDLR class A repeats-containing	Sorl1	0.0184853	1.53864
1417832_at	6.57228	7.02145	7.07167	7.29514	7.38337	7.54914	7.23369	7.08457	6.41967	8.08764	7.84001	8.16138	8.18848	7.96223	6.4023	7.88501	8.31497	7.44234	Mm.26412	GO:0000075|GO:0006259|GO:0006281|GO:0006281|GO:0006810|GO:0006974|GO:0007049|GO:0007052|GO:0007059|GO:0007064|GO:0007067|GO:0007126|GO:0007126|GO:0009314|GO:0042770|GO:0051276|GO:0051301|GO:0000070|GO:0000075|GO:0007052|GO:0007059|GO:0007064|GO:0007126|GO:0009314|GO:0042770|GO:0000776|GO:0000794|GO:0005634|GO:0005634|GO:0005694|GO:0008280|GO:0016020|GO:0000776|GO:0005634|GO:0008280|GO:0000166|GO:…	structural maintenance of chromosomes 1A	Smc1a	0.00714154	1.53737
1435323_a_at	6.83815	6.94275	6.37585	5.93328	5.45824	5.87471	6.79298	6.20523	7.26147	6.1551	6.38125	6.59065	5.80223	6.15847	6.4591	6.64087	5.73455	6.50842	Mm.89682	GO:0008415|GO:0016740	membrane bound O-acyltransferase domain containing 1	Mboat1	0.0337169	1.53715
1422753_a_at	7.35206	7.26806	7.57194	7.33895	7.40169	7.12905	7.19714	7.35405	7.48238	8.22368	7.97746	7.52582	7.33527	7.5846	6.85286	8.55846	9.11273	8.26119	Mm.306482	GO:0006350|GO:0006354|GO:0006355|GO:0006383|GO:0045449|GO:0005634|GO:0005666|GO:0003677|GO:0003702|GO:0003899|GO:0008270|GO:0016740|GO:0016779|GO:0030528|GO:0046872	polymerase (RNA) III (DNA directed) polypeptide K	Polr3k	0.0483353	1.53591
1440845_at	9.0772	9.11673	9.00344	8.73097	8.703	8.93378	9.00292	8.62545	8.78385	9.29277	9.41303	9.51746	8.30441	7.93476	8.69833	9.0506	8.77949	8.93143	Mm.395239		RIKEN cDNA E030031F02 gene	E030031F02Rik	0.00315987	1.53528
1436617_at	8.44569	8.26738	8.38985	8.98063	9.46773	9.18519	8.44204	8.3018	8.45387	9.88484	9.84804	9.75507	8.63879	8.18034	8.27718	9.76558	9.55683	9.90785	Mm.344708	GO:0001539|GO:0008150|GO:0005814|GO:0005932|GO:0009288|GO:0003676|GO:0005509|GO:0005509|GO:0005524|GO:0008026	centrin 4	Cetn4	0.0134524	1.53489
1453139_at	7.00204	7.15055	6.78975	6.99298	7.32616	7.01917	7.09988	7.05577	7.32616	7.55368	7.91313	7.72524	7.08001	6.72135	7.12034	7.66376	7.71939	7.58706	Mm.36507	GO:0008299|GO:0005634|GO:0005777|GO:0000210|GO:0000287|GO:0004452|GO:0016787|GO:0030145|GO:0046872	nudix (nucleoside diphosphate linked moiety X)-type motif 12	Nudt12	0.0143103	1.53466
1423559_at	6.22931	6.29656	6.21841	7.32948	7.36273	7.51724	6.44493	6.20309	5.84862	8.22175	7.67966	8.16091	7.63004	6.5944	7.37932	7.51709	8.02641	7.61379	Mm.249386	GO:0006810|GO:0006811|GO:0006813|GO:0005624|GO:0005887|GO:0008076|GO:0016020|GO:0016021|GO:0016021|GO:0005216|GO:0005244|GO:0005249|GO:0005267|GO:0005515|GO:0030955	potassium voltage gated channel, Shaw-related subfamily, member 1	Kcnc1	0.0269494	1.53435
1454048_a_at	4.06468	4.1206	4.26379	4.11503	4.17764	4.15432	4.14465	4.16822	4.36833	4.99843	4.84286	4.45844	4.0242	4.11997	4.13631	4.19139	4.51291	4.17182	Mm.253077	GO:0016020|GO:0016021|GO:0005529	RIKEN cDNA 4931408A02 gene /// similar to Protein C21orf63 homolog precursor	4931408A02Rik /// LOC630876	0.0187198	1.5343
1448213_at	9.6203	9.86501	10.1009	10.6396	10.5214	10.9515	9.98735	9.56017	10.8101	11.2762	11.4842	11.2046	10.4196	9.34175	8.96102	10.1474	5.76246	10.3558	Mm.248360	GO:0007049|GO:0007165|GO:0042127|GO:0050482|GO:0042383|GO:0004859|GO:0005509|GO:0005515|GO:0005544|GO:0019834	annexin A1	Anxa1	0.0157481	1.5342
1450641_at	12.0774	12.1372	12.2925	11.6574	11.6745	11.6759	12.1771	12.1822	12.1449	12.3391	12.4209	12.097	12.3054	12.2908	12.2294	12.6937	13.2356	13.0592	Mm.268000	GO:0006928|GO:0045103|GO:0005737|GO:0005856|GO:0005882|GO:0045098|GO:0005737|GO:0005882|GO:0005198|GO:0005200|GO:0005515|GO:0005198|GO:0005515	vimentin	Vim	0.00319427	1.53308
1425419_a_at	10.5008	10.7016	10.6706	10.7373	10.2774	10.4264	10.7208	10.7165	10.8051	10.9666	11.1365	11.1851	10.4534	10.5729	10.6226	11.3341	10.9425	10.6354	Mm.184163	GO:0000074|GO:0006468|GO:0006915|GO:0006915|GO:0007010|GO:0007165|GO:0007242|GO:0007243|GO:0008283|GO:0050875|GO:0006915|GO:0005622|GO:0005741|GO:0005829|GO:0005886|GO:0000166|GO:0004672|GO:0004674|GO:0005057|GO:0005515|GO:0005524|GO:0008270|GO:0016301|GO:0016740|GO:0019992|GO:0046872|GO:0004672	v-raf-leukemia viral oncogene 1	Raf1	0.0150676	1.53228
1440060_at	3.2148	3.28289	3.01213	3.03549	2.97013	2.75486	3.06515	3.70497	3.73561	3.62514	3.42224	3.55738	3.12673	3.06435	4.20779	3.07947	3.16125	3.26486	Mm.145294		predicted gene, EG331480	EG331480	0.00405044	1.53131
1418416_x_at	4.38079	4.32023	4.39243	4.02364	4.0797	3.80896	4.17656	4.35737	4.33763	4.35905	4.67905	4.71728	4.3311	4.3301	4.35732	4.8144	4.12905	4.81963	Mm.333617	GO:0007565|GO:0016021	pregnancy-specific glycoprotein 23	Psg23	0.0119076	1.53088
1430978_at	7.54408	7.85346	7.44716	6.92222	6.53375	6.76669	7.67369	7.14787	5.68545	7.47596	7.4217	7.1678	5.89802	7.05628	6.47491	6.66024	6.23423	6.95662		GO:0008150|GO:0005575|GO:0030529|GO:0003674	ribosomal protein S25	Rps25	0.0141003	1.53078
1453058_at	7.73087	7.81085	7.5627	7.42942	7.24912	7.42176	7.78857	7.78041	7.65872	8.09222	8.01407	7.8367	7.86022	7.96231	7.66797	7.8762	8.11796	8.03782	Mm.37802	GO:0007165|GO:0004871	WD repeat domain 5B	Wdr5b	0.00304161	1.53074
1436142_at	6.95234	6.63833	6.78907	4.55651	4.96127	4.63651	6.11963	6.31556	6.35577	5.35532	5.10637	5.53492	6.27657	5.90365	6.74369	5.89784	6.09174	6.01194	Mm.410396		RIKEN cDNA 3526401B18 gene	3526401B18Rik	0.0248566	1.53061
1423356_at	7.43889	7.04327	7.07298	7.15356	7.00489	6.74821	7.50866	7.53581	7.5211	7.66471	7.53743	7.54084	7.90105	7.95841	8.15383	8.15254	7.88926	7.67275	Mm.271992	GO:0006810|GO:0006886|GO:0006887|GO:0006903|GO:0006944|GO:0015031|GO:0015031|GO:0005886|GO:0016020|GO:0019717|GO:0045202|GO:0005484|GO:0008565|GO:0019905	synaptosomal-associated protein	Snap29	0.00819346	1.52849
1421483_at	6.75267	7.39739	7.15181	5.66732	5.76692	5.37649	6.98962	7.26462	6.50001	6.34914	5.93853	6.35927	6.82084	7.91635	7.91825	6.53095	7.23044	6.43116	Mm.103624	GO:0006350|GO:0006355|GO:0006916|GO:0009887|GO:0045449|GO:0005634|GO:0005667|GO:0003677|GO:0003700|GO:0008270|GO:0043565|GO:0046872	LIM homeobox protein 4	Lhx4	0.0279626	1.52845
1417162_at	5.40873	5.64041	6.07297	6.33597	6.63333	6.41262	5.92716	5.67091	5.74908	7.24893	7.1564	6.81121	6.38329	5.56033	6.13676	7.54053	8.44741	8.21157	Mm.261182	GO:0008150|GO:0016020|GO:0016021|GO:0016021|GO:0003674	transmembrane BAX inhibitor motif containing 1	Tmbim1	0.0188465	1.52789
1437341_x_at	11.4378	11.4055	11.4549	10.0845	10.6585	10.3579	11.2757	11.4021	11.1152	11.025	10.953	10.9575	11.2919	11.4273	11.4258	11.3033	11.5095	10.9665	Mm.15711	GO:0007268|GO:0007409|GO:0008344|GO:0009214|GO:0005624|GO:0016020|GO:0004113|GO:0016787|GO:0004113	cyclic nucleotide phosphodiesterase 1	Cnp1	0.0217051	1.52788
1457142_at	7.34781	7.29998	7.37486	7.55483	7.77929	7.52331	7.75376	7.58804	7.44085	8.05822	8.36188	8.26566	8.89304	8.40474	6.84245	7.99172	8.04812	7.51821	Mm.389031	GO:0017000|GO:0005737|GO:0005509|GO:0016491|GO:0005509	EF hand calcium binding protein 1	Efcbp1	0.00719429	1.52567
1440612_at	5.64522	4.87422	5.05209	4.92552	4.5065	4.44369	4.69351	5.05863	5.71674	5.42069	5.25261	5.02398	5.54353	4.65806	5.73671	5.01876	4.25455	5.08176					0.0330189	1.52329
1435766_at	6.24924	6.21253	6.31204	6.61689	7.03238	6.53135	6.80375	6.26027	7.06975	7.48152	7.24265	7.27298	7.4814	7.74932	5.58326	7.73844	8.31072	7.86925	Mm.74208	GO:0031424|GO:0005634	periphilin 1	Pphln1	0.0244356	1.52152
1421283_at	5.97834	5.64992	5.4567	6.24373	6.6474	6.55141	5.61056	5.43521	5.99738	7.27376	7.16918	6.81106	5.98011	6.14339	5.60941	7.40931	7.53117	7.19306	Mm.118034	GO:0001501|GO:0001503|GO:0007179|GO:0007275|GO:0007389|GO:0030154|GO:0040007|GO:0051216|GO:0005615|GO:0005615|GO:0005125|GO:0005515|GO:0008083	bone morphogenetic protein 5	Bmp5	0.0312805	1.51974
1429363_at	8.24855	8.2909	8.5301	9.01397	9.13992	8.93292	8.71288	8.23077	8.73355	9.71094	9.59771	9.58645	9.07007	8.2712	8.57404	10.4945	10.4443	9.94267	Mm.294871		vacuolar protein sorting 37A (yeast)	Vps37a	0.00112287	1.51862
1424658_at	6.24768	6.49321	6.32161	6.20242	6.39599	6.35514	5.65057	6.41813	6.20376	6.99946	6.54454	7.21557	7.59965	7.44382	8.09417	7.8242	7.67462	7.00817	Mm.340436	GO:0006468|GO:0000166|GO:0004672|GO:0004674|GO:0005524|GO:0016301|GO:0016740	TAO kinase 1	Taok1	0.0433524	1.51783
1433570_s_at	10.6143	10.5327	10.6368	10.7404	10.6832	10.6212	10.5609	10.6293	10.477	11.2714	11.126	11.4518	10.6776	10.8224	10.7532	11.4622	11.6682	11.5815	Mm.253902	GO:0016740	MAK10 homolog, amino-acid N-acetyltransferase subunit, (S. cerevisiae)	Mak10	0.00389504	1.51724
1427005_at	8.6529	8.65514	8.9621	8.80982	8.69853	8.64903	9.02693	9.02141	9.09701	9.5737	9.44565	8.94166	9.34341	9.49542	8.90985	9.06056	9.66783	9.70757	Mm.380	GO:0000278|GO:0006468|GO:0043123|GO:0000166|GO:0004672|GO:0004674|GO:0004713|GO:0004871|GO:0005515|GO:0005524|GO:0016301|GO:0016740	polo-like kinase 2 (Drosophila)	Plk2	0.0389347	1.51699
1445296_at	7.44447	7.39372	7.35038	7.32375	7.42913	7.20486	7.44959	7.44118	7.01379	7.6466	7.95185	8.15886	7.73425	8.00711	7.38923	7.64836	7.68595	7.29683	Mm.133704		DNA segment, Chr 7, ERATO Doi 715, expressed	D7Ertd715e	0.0208981	1.51556
1453263_at	8.95539	9.00713	9.33308	9.22279	9.34489	9.3913	9.29884	9.2246	8.85956	10.0074	9.75661	9.99178	9.5113	9.6393	8.7432	10.16	10.3787	10.0911	Mm.253902	GO:0016740	MAK10 homolog, amino-acid N-acetyltransferase subunit, (S. cerevisiae)	Mak10	0.00328927	1.5146
1434460_at	10.2533	10.2042	10.2476	10.5753	10.7689	10.5396	10.3123	10.4001	10.6247	11.3351	11.2584	11.0836	10.7558	10.4438	10.6025	11.2073	11.3394	11.2712	Mm.200714	GO:0000226|GO:0001843|GO:0001895|GO:0007608|GO:0016358|GO:0019216|GO:0030534|GO:0035058|GO:0045724|GO:0005813|GO:0003674|GO:0005488	Bardet-Biedl syndrome 4 homolog (human)	Bbs4	0.00438516	1.5134
1460607_at	8.52064	8.6547	8.35682	8.11432	7.97436	8.16458	8.6277	8.66007	8.63595	8.67845	8.79706	8.57113	8.43269	8.63736	8.73415	8.78244	9.1005	9.52457	Mm.245564	GO:0005886	immunoglobulin superfamily, member 11	Igsf11	0.00230802	1.5134
1437458_x_at	12.9212	12.7933	13.0101	14.445	14.5903	14.4208	13.3832	13.1718	13.1017	14.9839	15.1478	15.1147	13.9292	13.2874	13.5499	15.542	15.3934	15.793	Mm.200608	GO:0006629|GO:0008219|GO:0005615|GO:0005615	clusterin	Clu	0.0012095	1.51232
1427882_at	9.44005	9.37895	9.48837	9.31931	9.42645	9.38252	9.51058	9.41108	9.39081	10.0757	9.93076	9.91019	9.21324	9.46537	8.69151	10.3019	9.75131	9.89076		GO:0016740	deoxynucleotidyltransferase, terminal, interacting protein 2	Dnttip2	0.000600999	1.51165
1448948_at	7.39689	7.70539	7.49074	8.26856	8.04012	8.33287	7.9785	7.78008	8.01316	8.91019	8.72024	8.79829	8.20329	7.89377	7.93131	9.01666	8.77902	8.41887	Mm.17958	GO:0045815|GO:0005634|GO:0016020|GO:0016020	recombination activating gene 1 activating protein 1	Rag1ap1	0.0046864	1.51123
1431021_at	3.9884	3.78772	3.99937	3.49889	4.02167	3.97559	3.99918	4.02643	3.97197	4.24716	4.57635	4.45664	4.00498	4.43791	2.61802	4.14172	4.45684	4.02556	Mm.246391	GO:0006118|GO:0008150|GO:0005575|GO:0016021|GO:0003674	cytochrome b-561 domain containing 1	Cyb561d1	0.0367876	1.51012
1454637_at	10.1759	10.0107	10.0954	9.69717	9.7856	10.0267	9.94485	10.2921	10.1175	10.5048	10.3877	10.4007	9.96834	10.3322	10.3717	10.9422	10.8528	10.7011	Mm.179871	GO:0005515|GO:0005515	kelch-like 8 (Drosophila)	Klhl8	0.0048296	1.51003
1450016_at	8.61946	8.74278	9.00802	9.43792	9.46054	9.49653	9.02148	8.73902	8.96194	9.99689	10.0015	10.1791	9.43404	9.50617	7.8651	9.96587	10.1565	9.81685	Mm.2103	GO:0000074|GO:0000079|GO:0007049|GO:0007067|GO:0051301|GO:0005634|GO:0016538	cyclin G1	Ccng1	0.000677706	1.50961
1440800_at	5.77905	5.40241	5.33147	5.9802	5.60673	5.60137	5.32478	4.98641	5.09982	6.05587	6.29379	6.62112	5.75857	5.19663	6.04702	6.36276	5.42321	5.39415	Mm.366340		hypothetical protein LOC665193	LOC665193	0.0450277	1.50959
1418941_at	8.13178	8.15174	8.13672	7.66515	8.18148	7.89115	8.04801	8.25483	8.23496	8.31014	8.56762	8.62817	7.8183	8.11567	8.04666	8.19054	8.69883	8.7389	Mm.348054	GO:0007155|GO:0007156|GO:0007156|GO:0016020|GO:0016020|GO:0005509|GO:0005515	protocadherin beta 22	Pcdhb22	0.0298447	1.50461
1439911_at	6.92957	7.95832	6.86919	7.80918	7.8231	7.33252	8.17535	7.97079	7.59243	8.29191	8.14545	8.29497	7.24014	6.98209	7.0632	7.83373	7.01136	7.37478	Mm.309204		CDNA clone IMAGE:30247174		0.0250364	1.50439
1453562_a_at	6.61094	6.42554	6.55453	5.99764	6.43376	6.0754	6.57455	6.58679	7.02696	6.79508	6.8861	6.58346	6.41043	6.7882	6.55214	6.45688	6.9504	6.94697	Mm.372705	GO:0006808|GO:0016564	NmrA-like family domain containing 1	Nmral1	0.0221846	1.50102
1460464_at	11.0153	10.8625	10.9428	10.9795	11.1427	10.8601	11.4492	11.0772	11.7918	11.7777	11.6738	11.2877	11.1268	11.2063	10.606	11.6019	11.6388	11.6691	Mm.291762		RIKEN cDNA 2700089E24 gene	2700089E24Rik	0.0262167	1.50071
1435466_at	7.1116	7.37768	7.30214	7.30525	7.20279	7.36675	7.3096	7.41214	7.44525	6.72779	6.74364	6.64783	7.08376	6.89039	7.72549	6.9384	7.00453	7.03681	Mm.210332	GO:0006955|GO:0045087|GO:0016020|GO:0016020|GO:0004888|GO:0005488|GO:0004888	RIKEN cDNA A830091I15 gene	A830091I15Rik	0.000482739	-1.50022
1452457_a_at	9.05241	8.98172	9.23321	8.96655	9.09858	8.97195	9.2111	9.28058	8.86224	8.69281	8.40993	8.17859	9.21214	9.54801	8.72814	8.32824	8.67456	8.54376	Mm.200912	GO:0005975|GO:0006633|GO:0006950|GO:0007165|GO:0008610|GO:0005634|GO:0004553|GO:0004679|GO:0016301	protein kinase, AMP-activated, beta 1 non-catalytic subunit	Prkab1	0.019434	-1.5003
1423239_at	10.1996	10.2256	10.4338	11.1381	11.1583	11.2296	10.248	10.2591	10.2613	10.7851	10.5968	10.3884	10.723	10.1677	10.6169	10.529	10.5612	10.516	Mm.260707	GO:0006164|GO:0006177|GO:0006183|GO:0008152|GO:0046651|GO:0006164|GO:0003824|GO:0003938|GO:0016491|GO:0030955|GO:0046872|GO:0003938	inosine 5'-phosphate dehydrogenase 1	Impdh1	0.00768034	-1.5003
1435329_at	7.35933	7.36816	7.50997	7.58888	7.60808	7.86123	7.47315	7.71198	7.30338	7.14542	7.04854	7.10791	7.16855	7.1123	7.64384	7.30761	7.35068	7.21659	Mm.31941	GO:0006350|GO:0006355|GO:0006512|GO:0016568|GO:0005634|GO:0003677|GO:0005506|GO:0005515|GO:0008270|GO:0016491|GO:0016702|GO:0046872|GO:0051864	F-box and leucine-rich repeat protein 11	Fbxl11	0.00314906	-1.50049
1435941_at	8.63516	8.66696	8.70074	8.84238	8.87451	8.95722	8.51718	8.50564	8.51184	8.38747	8.27393	8.25605	8.21356	8.10418	8.61662	8.33231	7.58892	7.91381	Mm.194148	GO:0016020|GO:0016021|GO:0016021|GO:0004252|GO:0005509|GO:0008233|GO:0016787	rhomboid, veinlet-like 3 (Drosophila)	Rhbdl3	0.000396077	-1.50062
1429267_at	6.38677	6.52047	6.41275	8.02428	8.05091	8.18001	6.81847	6.59942	6.77489	7.50257	7.65028	7.34396	7.33112	6.63486	7.33335	7.70401	7.80719	8.1142	Mm.274924	GO:0006631|GO:0007242|GO:0009266|GO:0005737|GO:0003824|GO:0004759|GO:0016291|GO:0016787	acyl-CoA thioesterase 11	Acot11	0.00433414	-1.50121
1438254_at	7.24409	7.02823	6.83818	7.10809	6.83288	7.20466	6.93458	7.00781	6.8221	6.4847	6.30091	6.60116	6.94532	7.12937	7.11676	6.82979	6.74833	7.08495	Mm.58882		RIKEN cDNA 1110007A13 gene	1110007A13Rik	0.0143618	-1.50138
1438224_at	8.69189	8.75173	8.73677	8.44913	8.46227	8.59005	8.67945	8.83724	8.92667	8.18301	7.97288	7.58487	8.4154	8.50861	8.9616	7.96474	8.08672	8.25138		GO:0008150|GO:0005575|GO:0003674|GO:0008270|GO:0046872	zinc finger, SWIM domain containing 5	Zswim5	0.0315272	-1.50201
1424535_at	7.72583	7.7309	8.04366	8.07536	7.90792	8.00865	8.12777	7.87316	7.80934	7.46278	7.56993	7.19536	7.63604	7.53262	8.15122	7.65234	7.60379	7.7323	Mm.60758	GO:0005615|GO:0016020|GO:0016021	RIKEN cDNA 4930521E07 gene	4930521E07Rik	0.00841686	-1.50312
1420986_s_at	8.37017	8.69043	8.85642	8.79124	8.66613	8.725	8.64984	8.74263	8.66439	8.27603	8.25229	7.88878	8.61714	8.3089	8.77696	8.18584	8.12402	8.26255					0.0107263	-1.5036
1435428_at	6.34809	5.97722	6.23637	7.18465	6.93579	7.0977	6.1339	6.40375	5.67377	6.55663	6.46136	6.43462	6.37498	6.14562	7.18319	6.64938	6.70571	6.20549	Mm.286885		cDNA sequence BC037112	BC037112	0.00197601	-1.50369
1458888_at	4.92543	5.0941	4.74093	5.54725	5.6027	5.51027	4.80753	4.66589	4.89118	4.93374	5.04766	4.90997	4.83652	4.75666	4.96666	4.93852	5.13741	4.86645	Mm.434688		CDNA clone IMAGE:5250818		0.000302281	-1.50484
1457442_at	6.64731	6.1916	5.9892	7.21026	6.99773	7.56827	6.50761	6.67948	6.67513	6.61764	6.7511	6.63661	6.64548	6.72066	6.67833	6.66937	6.66501	6.65485	Mm.383771		expressed sequence AW125324	AW125324	0.026302	-1.50556
1428374_at	8.97234	8.83033	9.04352	9.51013	9.45571	9.67811	9.18669	9.0465	8.9946	8.91888	8.91132	9.04282	8.98318	8.81705	9.08905	8.83592	8.65833	9.04714	Mm.24411	GO:0006024|GO:0008360|GO:0009252|GO:0015012|GO:0030210|GO:0005794|GO:0016020|GO:0016021|GO:0016021|GO:0016853|GO:0016857|GO:0016857|GO:0050379|GO:0016857	glucuronyl C5-epimerase	Glce	0.00174406	-1.50557
1429711_at	9.35257	9.41065	9.36323	10.3366	10.1552	10.4165	9.54553	9.26033	9.34911	9.5276	9.76484	9.84303	9.48239	9.11432	9.6566	9.84707	9.68075	9.45256	Mm.327837	GO:0006470|GO:0007283|GO:0005737|GO:0004721|GO:0005515|GO:0008138|GO:0016787	phosphoserine/threonine/tyrosine interaction protein	Styx	0.0084646	-1.50621
1421110_at	4.66392	5.02245	4.50393	5.30282	5.10832	5.08783	4.92952	4.8192	4.97959	4.78666	4.59696	4.34158	5.48213	4.79427	4.7451	4.81147	4.78875	4.34159	Mm.130883	GO:0006355|GO:0005634|GO:0005783|GO:0016020|GO:0016021|GO:0003677	Metadherin	Mtdh	0.0154854	-1.50656
1455116_at	1.87438	1.91103	1.83496	2.41105	2.71352	3.06298	1.93679	1.82103	1.83254	2.03529	2.08138	2.29577	1.94268	1.87655	1.94696	1.95122	2.12647	2.39624	Mm.40336	GO:0012501|GO:0016020|GO:0016021|GO:0016021|GO:0004872|GO:0004872	tumor necrosis factor receptor superfamily, member 19-like /// similar to GrpE protein homolog 2, mitochondrial precursor (Mt-GrpE#2)	Tnfrsf19l /// LOC671976	0.0445648	-1.50702
1455441_at	9.46833	9.89887	9.74074	9.21323	9.05106	9.24566	9.35741	9.26888	9.52325	8.30973	8.7139	8.71013	9.20513	8.70336	9.76431	8.4494	8.41861	9.49689					0.0157603	-1.5074
1443986_at	7.86618	7.81668	7.69817	8.30466	8.32606	8.2612	7.92185	7.94124	7.94664	7.77318	7.96501	7.37634	7.51383	7.8726	7.82751	7.80301	7.96916	8.21186	Mm.393505	GO:0006350|GO:0007049|GO:0045786|GO:0005634|GO:0005515	Vcell division cycle 73, Paf1/RNA polymerase II complex component, homolog (S. cerevisiae)	Cdc73	0.027341	-1.50782
1434062_at	10.0681	10.1409	9.95289	9.81479	9.81367	9.93364	9.89461	10.1619	9.98385	9.0657	9.29644	9.41432	9.80768	9.8853	9.91826	9.16931	9.10173	9.3545	Mm.25833	GO:0008150|GO:0005575|GO:0003674	RAB GTPase activating protein 1-like	Rabgap1l	0.00562231	-1.5107
1446282_at	3.54072	2.99804	2.85049	4.8685	4.49891	4.45676	3.52879	3.53058	3.49186	4.03023	4.27441	3.73304	3.51045	3.47822	3.58915	3.69676	3.50635	3.55684	Mm.428099		hypothetical protein LOC626082	LOC626082	0.0432677	-1.511
1436067_at	8.68832	8.81067	8.73619	7.56644	7.64346	7.90371	8.47169	8.64319	8.54646	6.98556	7.24766	7.09126	8.09443	8.21637	8.60767	7.3962	7.43309	7.70704	Mm.103262	GO:0008150|GO:0005575|GO:0005622|GO:0003674|GO:0003676|GO:0005515|GO:0008270|GO:0046872	zinc finger and BTB domain containing 10 /// similar to zinc finger and BTB domain containing 10	Zbtb10 /// LOC669642	0.00941679	-1.51191
1417430_at	10.4332	10.4572	10.724	12.5867	12.6402	12.4998	11.0384	10.3746	11.1415	12.0452	12.0068	11.881	11.6504	10.7625	11.1751	12.039	11.7318	11.2392	Mm.1640	GO:0006445|GO:0008150|GO:0005634|GO:0005737|GO:0003674	cerebellar degeneration-related 2	Cdr2	0.000744316	-1.51351
1450902_at	8.09464	8.22307	8.30937	8.19117	7.92158	8.17264	8.12435	8.46496	7.99923	7.46978	7.64542	7.37593	7.78047	7.83221	8.41831	7.68422	7.46835	7.52733	Mm.28721	GO:0005634|GO:0005634	bromodomain containing 3	Brd3	0.00702206	-1.51371
1457883_at	7.53717	7.52868	7.37759	7.34133	7.52323	7.42735	7.23632	7.34116	7.20707	6.78402	7.00621	6.70421	7.00885	7.51491	7.60069	6.97004	7.05002	7.21938	Mm.372465		Adult male aorta and vein cDNA, RIKEN full-length enriched library, clone:A530095B21 product:unclassifiable, full insert sequence		0.00458544	-1.51483
1450842_a_at	4.05415	3.78246	4.29238	3.78142	3.87438	3.7371	3.72773	4.09661	4.13373	3.17118	3.21994	3.20211	4.03969	3.91352	3.99293	3.05256	3.14251	3.10734	Mm.290563	GO:0006334|GO:0007001|GO:0000775|GO:0000775|GO:0000786|GO:0000939|GO:0005634|GO:0005694|GO:0003677	centromere protein A	Cenpa	0.000151502	-1.5156
1426389_at	9.2822	9.428	9.40534	10.0387	9.91376	10.4416	9.67611	9.33196	9.12194	9.51792	9.63492	9.44097	9.68368	9.54634	10.021	9.53217	9.51028	9.7068	Mm.191949	GO:0006468|GO:0042981|GO:0005634|GO:0005737|GO:0005954|GO:0000166|GO:0003824|GO:0004672|GO:0004674|GO:0004685|GO:0005509|GO:0005516|GO:0005524|GO:0016301|GO:0016740	calcium/calmodulin-dependent protein kinase ID	Camk1d	0.0237613	-1.51583
1419975_at	8.6428	8.06423	8.22684	8.29519	8.30708	7.93747	8.12934	7.89713	8.1575	7.46746	7.58128	7.69032	7.52859	8.07471	7.46841	7.42457	6.54955	8.44769					0.011947	-1.51596
1454944_at	6.61962	6.72812	6.65013	6.74503	6.66604	6.86119	6.65285	6.93856	6.29507	6.02647	6.19055	6.25323	6.46883	6.49051	6.69592	6.31015	6.19258	6.3002	Mm.261602	GO:0006350|GO:0006355|GO:0045892|GO:0045892|GO:0005622|GO:0005634|GO:0005634|GO:0003676|GO:0003677|GO:0003677|GO:0005515|GO:0008022|GO:0008270|GO:0046872|GO:0005515	hypermethylated in cancer 2	Hic2	0.0024313	-1.51642
1421143_at	4.75792	4.96535	4.78027	5.88774	5.94068	5.99698	4.94125	5.30964	5.29742	5.41965	5.29209	5.30927	4.73391	5.25354	4.67723	5.69519	6.14423	5.77987	Mm.195916	GO:0007605|GO:0016043|GO:0030036|GO:0030041|GO:0005856|GO:0003779|GO:0005102|GO:0005515|GO:0005522|GO:0017048|GO:0003779	diaphanous homolog 1 (Drosophila)	Diap1	0.000293817	-1.51726
1457695_at	7.97399	8.4505	8.41257	8.18813	7.98136	7.67615	8.39174	8.44392	7.79303	7.22204	7.4649	7.35411	8.36608	7.86824	7.55319	7.05286	7.38243	7.013	Mm.82680	GO:0006810|GO:0006886|GO:0006897|GO:0008150|GO:0015031|GO:0005575|GO:0005737|GO:0005794|GO:0016020|GO:0030121|GO:0003674|GO:0005509|GO:0016787	AP1 gamma subunit binding protein 1	Ap1gbp1	0.0216161	-1.51733
1455243_at	7.62855	7.30078	7.35957	7.29557	6.77705	7.18067	7.45631	7.57517	7.09363	6.6583	6.4111	6.3779	6.81888	6.73923	7.40143	6.82211	6.83322	6.90665	Mm.291877	GO:0006355|GO:0008150|GO:0005575|GO:0003674|GO:0005515|GO:0008270	bromodomain and PHD finger containing, 3	Brpf3	0.0289164	-1.51782
1460366_at	10.2348	10.2573	10.1649	10.7348	10.59	10.6057	10.2749	10.2721	10.2512	10.1075	10.0635	9.9529	9.84631	9.72739	10.6019	9.93505	9.70581	10.1173	Mm.31008	GO:0008150|GO:0005575|GO:0003674	echinoderm microtubule associated protein like 3	Eml3	0.000753228	-1.51802
1446702_at	2.6223	2.59408	2.54603	3.12024	3.35685	3.02158	2.5712	2.59519	2.56539	2.54937	2.57756	2.56156	2.55308	2.54143	2.57312	2.56538	2.53591	2.54343	Mm.3110	GO:0007018|GO:0005783|GO:0016020|GO:0016021|GO:0005783|GO:0016021|GO:0019894	Kinectin 1	Ktn1	0.00377695	-1.51929
1436045_at	7.49261	7.62337	7.77324	8.36842	8.74773	8.65176	7.82875	7.3875	7.97251	7.90991	8.08743	7.95874	7.73624	7.0292	7.8534	7.89753	7.94307	8.02126	Mm.332756	GO:0030031|GO:0005737|GO:0005737|GO:0009434|GO:0043005|GO:0005198	testis specific 10	Tsga10	0.0085884	-1.51986
1448155_at	8.7241	8.87718	8.86536	9.37401	9.15728	9.53913	9.12754	9.07939	8.72774	8.74406	8.5847	8.92561	8.8889	8.71231	8.90624	9.15011	9.03351	8.71388	Mm.29816	GO:0006810|GO:0006915|GO:0007165|GO:0015031|GO:0006915|GO:0005829|GO:0005829|GO:0004871|GO:0005515	programmed cell death 6 interacting protein	Pdcd6ip	0.014995	-1.52135
1435035_at	7.87815	7.57254	7.61919	7.76736	7.54423	7.741	7.65133	7.69457	7.31022	7.02089	6.96512	7.24229	7.93975	8.04968	8.07624	7.19253	7.09875	7.29598	Mm.434491	GO:0008033|GO:0003723|GO:0008168|GO:0008175|GO:0016740	RNA (guanine-9-) methyltransferase domain containing 2	Rg9mtd2	0.00524595	-1.52425
1448509_at	10.0103	9.70786	9.88325	9.73529	9.45783	9.59404	9.81426	9.83536	9.743	8.85983	9.19854	8.90393	9.41392	9.8542	9.87993	8.49396	8.94234	8.92529		GO:0008150|GO:0005575|GO:0003674	RIKEN cDNA 3110001A13 gene	3110001A13Rik	0.0102636	-1.52445
1456950_at	5.70034	5.63016	5.60783	6.2935	6.082	6.27276	5.66736	5.67678	6.08208	5.72578	5.42645	5.67098	5.27635	5.16288	5.44478	5.48565	5.68436	6.4921	Mm.246967	GO:0001678|GO:0006629|GO:0007605|GO:0042593|GO:0045598|GO:0046548|GO:0005813|GO:0005813|GO:0003674|GO:0003677|GO:0008080	Alstrom syndrome 1 homolog (human)	Alms1	0.00594069	-1.52451
1435392_at	12.4219	12.4053	12.4247	13.0722	12.6524	12.9542	12.5984	12.4397	12.4897	12.126	12.4049	12.3185	12.1688	12.2562	12.4711	11.5018	11.6419	11.7827	Mm.95281	GO:0005874	WD repeat domain 17	Wdr17	0.0151898	-1.52608
1443940_at	11.1184	11.2396	11.3676	12.1687	12.3314	12.2823	11.414	11.1438	11.6581	11.5153	11.7243	11.7128	11.1579	10.7429	11.1233	11.4363	11.5484	11.386	Mm.134302	GO:0016021|GO:0005515	leucine rich repeat containing 22	Lrrc22	0.00184217	-1.52628
1440291_at	7.86651	7.84485	7.73626	9.18055	9.20469	9.17901	8.12846	8.12688	7.98231	8.67348	8.76	8.2993	8.11241	7.68316	8.51905	8.44068	8.64123	8.7207	Mm.385139		Transcribed locus		0.0125368	-1.52678
1455854_a_at	10.6274	10.5798	10.4544	10.6609	10.4153	10.7785	10.5306	10.6994	10.4247	9.77473	9.86408	10.3814	10.4517	10.3825	10.8319	10.1828	9.93105	10.2245	Mm.389682	GO:0000902|GO:0006470|GO:0030036|GO:0005737|GO:0005856|GO:0005886|GO:0003779|GO:0004721|GO:0004725|GO:0008138|GO:0016787	slingshot homolog 1 (Drosophila)	Ssh1	0.0480892	-1.52787
1435470_at	7.45615	7.38226	7.49084	8.80932	8.34168	8.74281	7.40631	7.4749	7.76168	7.79005	8.0607	8.20824	7.59753	7.29873	8.01666	8.66317	7.95391	7.73043			similar to p47 protein isoform a	LOC547150	0.0326266	-1.52796
1435882_at	8.16772	8.0323	8.04574	8.27933	7.85646	8.02137	8.1005	7.8828	8.20626	7.35838	7.4192	7.53673	8.04811	7.93495	8.05777	7.30241	7.4787	7.43775	Mm.25610		ubiquitin associated protein 2-like	Ubap2l	0.010079	-1.5308
1428979_at	8.15207	8.33984	8.26516	8.64108	8.37023	8.69455	8.26442	8.26266	8.05255	7.8689	8.1748	7.81145	8.10087	7.58888	8.78619	8.19416	7.82655	8.3164	Mm.272397	GO:0006350|GO:0006355|GO:0006979|GO:0045944|GO:0046686|GO:0006355|GO:0006357|GO:0010038|GO:0005622|GO:0005634|GO:0005634|GO:0003676|GO:0003677|GO:0003700|GO:0003713|GO:0008270|GO:0042156|GO:0046872|GO:0003677|GO:0003700	metal response element binding transcription factor 1	Mtf1	0.0150242	-1.53358
1436985_at	9.71791	9.89836	9.94892	10.9545	10.9616	11.1086	9.98385	9.84874	9.43253	10.4604	10.0893	10.6206	9.83708	9.82611	9.47165	10.3115	10.3036	9.70536	Mm.249474	GO:0005622|GO:0003676|GO:0008270|GO:0046872	zinc finger protein 644	Zfp644	0.0200876	-1.53489
1430552_a_at	8.1877	8.29852	8.11011	8.31114	8.13107	8.28083	8.14329	8.28049	8.02193	7.6012	7.85436	7.41143	8.01524	7.89892	7.73946	7.92244	7.58862	7.71593	Mm.35483	GO:0001558|GO:0007283|GO:0046839|GO:0001691|GO:0004437	SET binding factor 1	Sbf1	0.0114773	-1.53547
1438644_x_at	9.91219	9.96691	10.1173	9.86454	10.2676	10.1591	9.90007	10.137	9.6735	9.51199	9.47262	9.44823	9.91293	10.0986	9.98542	9.71963	9.73422	9.44892	Mm.330424	GO:0008150|GO:0005575|GO:0003674	COMM domain containing 9	Commd9	0.00706012	-1.53631
1455356_at	11.2784	11.3462	11.2636	11.6795	11.3063	11.8671	11.3103	11.2209	11.1236	10.8588	10.8645	11.2701	11.1168	10.7531	11.581	11.13	10.6926	10.7741	Mm.36834	GO:0008150|GO:0005575|GO:0003674	calmodulin regulated spectrin-associated protein 1	Camsap1	0.0441464	-1.5367
1420543_at	7.06965	6.98943	7.2018	8.25647	8.18322	8.23984	7.29968	7.16709	7.16842	7.55585	7.64728	7.61125	7.18491	6.78737	7.38035	7.4363	7.07097	7.20082	Mm.101927	GO:0006457|GO:0016020|GO:0016021|GO:0031072	open reading frame 28	ORF28	5.65147e-05	-1.53871
1452336_at	4.2497	4.62954	4.58625	5.02638	5.13441	5.57755	4.78282	4.46874	4.65133	4.67561	4.79997	4.39683	4.0079	4.59535	5.26143	4.61402	4.69818	4.90561	Mm.390725		cDNA sequence BC027382	BC027382	0.0394695	-1.53898
1440084_at	8.11536	7.91707	7.86808	7.89857	7.69168	7.93277	7.94221	7.69024	7.93806	6.96339	7.36981	7.32371	7.74054	7.18997	8.69211	6.96888	7.167	7.6525	Mm.285452		Expressed sequence AI663975	AI663975	0.0139555	-1.53905
1435157_at	10.0775	9.97696	9.85464	10.2873	9.88577	10.4343	10.1437	9.84459	10.0613	9.35316	9.54002	9.84429	9.67428	9.29257	10.2909	9.52787	9.48565	9.54556	Mm.393327		RIKEN cDNA 5830454D03 gene	5830454D03Rik	0.0457343	-1.54041
1441191_at	2.59342	2.89176	2.77385	3.65617	2.91526	3.29338	2.5878	2.94632	2.57521	2.60704	2.73271	2.6548	2.60582	2.59665	2.62181	2.56292	2.59301	2.96957			RIKEN cDNA 2810454H06 gene	2810454H06Rik	0.0453416	-1.54052
1427411_s_at	7.4216	6.73133	7.04089	7.41424	7.99926	7.84681	6.97375	7.17719	7.29742	7.22293	7.03782	7.12888	7.65452	7.04815	7.07555	6.91757	7.27338	7.08251	Mm.32886	GO:0008150|GO:0005575|GO:0003674	deleted in lymphocytic leukemia, 2	Dleu2	0.0271761	-1.54068
1439189_at	9.36308	9.22407	9.30885	10.198	10.038	10.6993	9.28855	9.20622	9.3127	9.51403	9.69164	9.85745	9.19776	9.05303	9.50905	9.6944	9.65736	9.7853	Mm.244005		RIKEN cDNA D630023B12 gene	D630023B12Rik	0.048587	-1.54118
1452497_a_at	5.09041	5.06925	5.29418	5.81651	5.40154	5.6471	5.23294	5.06738	4.46658	5.04104	4.88324	5.06705	4.9849	5.0481	4.20417	5.11441	4.70699	4.81189	Mm.383185	GO:0006350|GO:0006355|GO:0006355|GO:0006357|GO:0006954|GO:0007507|GO:0045333|GO:0045449|GO:0006355|GO:0005634|GO:0005737|GO:0005634|GO:0003677|GO:0003700|GO:0003713|GO:0005515|GO:0003677|GO:0003700	nuclear factor of activated T-cells, cytoplasmic, calcineurin-dependent 3	Nfatc3	0.00944457	-1.54179
1443882_at	9.76581	9.54354	9.25716	10.1368	9.52115	10.0055	9.75432	9.65674	9.27746	9.16189	9.20248	9.42156	9.1664	8.8768	9.94279	8.85979	8.80886	9.31467	Mm.426264		Transcribed locus		0.0372872	-1.54311
1440838_at	11.3667	11.2548	11.1929	12.3719	12.0235	12.4317	11.3995	11.1386	11.3499	11.3869	11.5594	12.0002	11.1519	10.4836	11.5057	11.1173	11.1128	10.9843	Mm.205341		Expressed sequence AI852064	AI852064	0.04801	-1.54421
1455733_at	10.4488	10.4587	10.4604	10.9904	10.8423	10.5541	10.5075	10.4297	10.2739	10.0629	10.2856	10.1569	10.57	10.0752	10.6818	9.90738	9.79857	9.53772	Mm.248296	GO:0000165|GO:0006468|GO:0006508|GO:0006979|GO:0046329|GO:0046330|GO:0046777|GO:0005634|GO:0000166|GO:0003677|GO:0004601|GO:0004672|GO:0004674|GO:0005524|GO:0008237|GO:0008270|GO:0016301|GO:0016740	TAO kinase 3	Taok3	0.0119411	-1.54454
1458446_at	3.52772	3.54944	3.3437	4.50572	4.0137	4.41239	3.1656	3.66347	3.37157	3.66467	3.60736	3.77233	3.38902	3.46116	3.42768	3.6328	3.88414	4.20832	Mm.353627		RIKEN cDNA 3222401L13 gene	3222401L13Rik	0.0165246	-1.54665
1443569_at	10.1705	10.1378	9.74659	10.7048	10.3222	10.4664	10.0087	9.83268	10.0272	9.69352	9.83252	10.0753	10.0742	9.97585	10.409	9.60201	9.17281	9.54887	Mm.252406		RIKEN cDNA 4930430E16 gene	4930430E16Rik	0.0161647	-1.5483
1424646_at	10.5728	10.8274	11.0787	11.674	11.4159	11.5629	11.0726	10.6614	11.1041	11.0103	10.9676	10.7804	11.5272	10.8868	11.4627	10.8153	10.8031	10.5431	Mm.232400	GO:0009058|GO:0000166|GO:0004849|GO:0005524|GO:0016301|GO:0016740	uridine-cytidine kinase 1-like 1	Uckl1	0.00356198	-1.54919
1435402_at	7.24826	7.36833	7.44895	7.57989	7.65451	7.45921	7.24228	7.38414	7.24882	7.06978	6.81394	6.91438	7.40009	7.12485	7.31459	6.89856	7.60042	7.01867	Mm.138434		GRAM domain containing 1B	Gramd1b	0.00251873	-1.54954
1438160_x_at	12.4501	12.3391	12.1868	12.8779	12.5344	12.6905	12.2517	12.1586	11.9268	11.8949	11.9759	12.3313	11.4897	12.1359	11.795	12.1528	11.5759	12.2148	Mm.133687	GO:0006810|GO:0006811|GO:0008150|GO:0005575|GO:0016020|GO:0016021|GO:0003674|GO:0005215	solute carrier organic anion transporter family, member 4a1	Slco4a1	0.019139	-1.55137
1457087_at	8.89436	8.86908	8.80991	8.99973	8.63913	9.32591	8.79858	8.59968	8.66749	8.29851	8.39594	8.36739	8.77396	8.08075	9.23393	8.67088	8.15063	8.31269	Mm.271230		RIKEN cDNA 2900083I11 gene	2900083I11Rik	0.0340322	-1.5522
1458585_at	8.44178	8.4152	8.30352	8.24502	8.0277	8.20227	8.39724	8.62937	8.47148	7.44201	7.70726	7.42108	9.17449	9.29433	10.3754	8.9768	8.65517	9.67043	Mm.432156		Transcribed locus		0.00502617	-1.55281
1455221_at	7.73397	7.42868	7.61002	7.78889	7.77257	8.25781	7.40317	7.79282	7.69769	7.34889	7.39543	7.16711	7.34805	7.17244	8.36612	7.19644	7.39655	7.30905	Mm.427613	GO:0006810|GO:0006869|GO:0030301|GO:0005615|GO:0016020|GO:0016021|GO:0000166|GO:0005524|GO:0015646|GO:0016887|GO:0017111	ATP-binding cassette, sub-family G (WHITE), member 1	Abcg1	0.0215486	-1.55396
1451138_x_at	7.24783	7.40288	7.42417	7.13205	7.19334	7.3994	7.83544	7.36428	7.73506	6.65142	6.72749	6.43278	7.54391	7.5362	7.78148	6.68952	6.55907	6.30877	Mm.334193	GO:0005634|GO:0003677	mesoderm induction early response 1, family member 2	Mier2	0.00598537	-1.55585
1418288_at	9.58981	9.53992	9.56507	9.70932	9.61972	9.86213	9.59236	9.51152	9.37947	8.97544	9.08112	9.2208	9.3389	8.86613	9.47966	8.51237	8.60082	8.6004	Mm.153625	GO:0006629|GO:0045598|GO:0045444|GO:0005634|GO:0005634|GO:0005634|GO:0003674	lipin 1	Lpin1	0.00313015	-1.5561
1455861_at	9.61529	9.73268	9.82243	9.11896	9.06891	9.2282	9.77263	9.65691	9.5199	8.44856	8.60986	8.44189	9.27645	8.91892	9.52363	8.38291	8.63842	8.7243	Mm.253156	GO:0048318|GO:0048339|GO:0005737|GO:0005856|GO:0016020|GO:0005488|GO:0008092	erythrocyte protein band 4.1-like 5	Epb4.1l5	0.000906898	-1.5568
1447643_x_at	4.94426	4.15068	4.90982	3.99639	3.91217	4.07821	4.11966	4.15947	4.13834	3.49358	3.35185	3.22217	4.88845	4.49167	4.54193	3.67066	3.49999	3.33169	Mm.4272	GO:0000122|GO:0006350|GO:0006355|GO:0007275|GO:0007499|GO:0009314|GO:0009314|GO:0045884|GO:0005622|GO:0005634|GO:0005634|GO:0003676|GO:0003677|GO:0008270|GO:0046872	snail homolog 2 (Drosophila)	Snai2	0.00223563	-1.55803
1420175_at	7.4292	7.32578	7.61795	7.60246	7.45988	7.38426	7.51358	7.07208	7.53454	6.69275	6.80844	7.02521	6.63535	6.80308	6.09102	6.3343	5.9714	7.95368	Mm.434328	GO:0006915|GO:0006916|GO:0005622|GO:0003676|GO:0005515|GO:0008270	Tax1 (human T-cell leukemia virus type I) binding protein 1	Tax1bp1	0.00535904	-1.5584
1434602_at	8.65149	8.60703	8.7056	9.40081	9.32299	9.45625	8.91718	8.76952	8.83711	8.75619	8.67619	8.82512	8.4715	8.38959	8.77431	7.87457	8.96973	8.5489	Mm.392826	GO:0006350|GO:0006355|GO:0006366|GO:0000119|GO:0005634|GO:0004872	thyroid hormone receptor associated protein 2	Thrap2	0.00037739	-1.55925
1449494_at	8.79646	8.93887	9.03887	8.78299	8.94024	8.67912	9.03668	9.0058	8.75376	8.35729	8.03453	8.08781	8.93198	8.9067	8.12643	8.18053	8.58973	7.64391	Mm.390643	GO:0006810|GO:0006886|GO:0007264|GO:0015031|GO:0017157|GO:0007264|GO:0015031|GO:0008021|GO:0016020|GO:0000166|GO:0005515|GO:0005525|GO:0008565	RAB3C, member RAS oncogene family	Rab3c	0.00694182	-1.55931
1437491_at	7.83359	8.00115	8.02172	8.14938	8.27765	8.32833	8.16032	7.94374	7.65346	7.64949	7.47726	7.7025	7.58634	7.32541	7.7168	7.3841	7.62908	7.31122	Mm.197387	GO:0007018|GO:0005794|GO:0005856|GO:0005515	bicaudal D homolog 2 (Drosophila)	Bicd2	0.001748	-1.56053
1435620_at	7.5457	7.72038	7.96756	8.08181	8.34969	8.18059	7.88814	7.70017	8.00337	7.65693	7.73851	7.2896	7.74896	7.82545	7.50825	6.66908	7.07865	7.17679	Mm.10756	GO:0006457|GO:0006457|GO:0016272|GO:0005829|GO:0051082	RIKEN cDNA 1190002J23 gene	1190002J23Rik	0.0155008	-1.56086
1444095_a_at	10.5921	10.9296	10.9235	11.7851	11.6241	11.4245	10.8893	10.6945	11.2235	10.9601	11.1297	10.8158	11.3641	10.9936	11.0903	10.7429	10.7162	10.3139					0.00966324	-1.56128
1437942_x_at	7.19088	7.11548	7.15323	7.14485	7.14872	7.18511	7.01924	7.08395	6.93013	6.53338	6.51671	6.50032	6.92258	6.83331	6.92861	6.19986	6.15636	6.23488	Mm.297956	GO:0000902|GO:0007018|GO:0007098|GO:0051258|GO:0007098|GO:0000242|GO:0005874|GO:0043234|GO:0000242|GO:0000166|GO:0003924|GO:0005198|GO:0005200|GO:0005525|GO:0005200	epsilon-tubulin 1	Tube1	2.2858e-06	-1.56131
1428394_at	8.30347	8.41449	8.11524	9.22547	8.74875	8.89985	8.37746	8.01181	8.14881	8.1859	8.22673	8.52842	8.89127	8.40306	8.38519	8.05827	7.82611	7.78356	Mm.389232	GO:0016020|GO:0016021|GO:0005515	phytanoyl-CoA dioxygenase domain containing 1 /// leucine rich repeat containing 8A	Phyhd1 /// Lrrc8a	0.0220952	-1.56302
1450351_a_at	7.60057	7.89902	7.74821	8.40987	8.19416	8.73752	7.93679	7.81797	7.96007	7.62206	7.84412	7.9396	7.90989	7.59036	7.67732	7.78404	7.59395	7.93164	Mm.241109	GO:0008150|GO:0005856|GO:0005874|GO:0005881|GO:0005882|GO:0003676|GO:0005515|GO:0008017|GO:0008270|GO:0051010	restin (Reed-Steinberg cell-expressed intermediate filament-associated protein)	Rsn	0.0246777	-1.56402
1447278_at	7.01998	7.55062	7.49861	9.44254	9.09531	9.15209	7.85351	7.24433	7.00062	8.25791	8.73138	8.76375	7.36437	6.77952	7.14776	8.09882	8.20063	7.85827	Mm.260103		centrosomal protein 164	Cep164	0.0299501	-1.56443
1455414_at	2.05817	2.03744	2.00887	2.60563	2.48542	2.93187	2.02686	1.99653	2.01961	2.00782	2.04122	2.03595	2.03277	1.99486	2.02727	2.03458	2.00723	2.02265		GO:0005488	tetratricopeptide repeat domain 16	Ttc16	0.00846917	-1.5648
1441178_at	8.02007	7.65266	7.68375	7.1053	7.24101	7.44581	7.67844	7.66249	7.82987	6.64409	6.61177	6.59503	7.29798	7.56194	7.42708	6.87036	6.74123	7.21097	Mm.96010		DTW domain containing 2	Dtwd2	0.00293968	-1.566
1452370_s_at	8.0957	8.18364	8.17252	8.74047	8.88427	8.8423	8.32516	8.30668	7.9858	8.31013	8.01479	8.19573	7.8741	8.01235	8.03293	8.39311	8.50985	7.92464	Mm.29600	GO:0007264|GO:0000166|GO:0005525	RIKEN cDNA B230208H17 gene	B230208H17Rik	0.00249909	-1.56786
1428355_at	10.1472	10.3423	10.5504	11.0263	11.1131	11.2859	10.5223	10.1823	10.5728	10.6227	10.4646	10.3913	10.482	10.1875	10.4679	10.4468	10.3769	10.2668	Mm.61022	GO:0006810|GO:0006869|GO:0008202|GO:0008202|GO:0005575|GO:0016020|GO:0003674	oxysterol binding protein 2	Osbp2	0.00317146	-1.568
1424475_at	7.20101	7.18604	7.15532	7.76542	7.9024	7.7971	7.17513	7.15276	7.16782	7.15466	7.18198	7.18087	6.92274	6.57701	6.88027	7.13237	7.44834	6.89642	Mm.289237	GO:0006468|GO:0046777|GO:0006468|GO:0006468|GO:0000166|GO:0004672|GO:0004674|GO:0004685|GO:0005509|GO:0005516|GO:0005524|GO:0016301|GO:0016740|GO:0004672|GO:0005524	calcium/calmodulin-dependent protein kinase kinase 2, beta	Camkk2	0.000105728	-1.56822
1445161_at	10.0658	10.1459	10.0329	10.1821	9.88862	9.97879	10.0514	10.1136	9.70045	9.18389	9.56394	9.35366	9.61508	9.83272	10.0313	8.83297	9.0528	9.20249					0.00976162	-1.56847
1456265_at	7.43979	7.23594	7.26711	7.70607	7.09006	7.29479	6.91935	6.91557	7.27306	6.5805	6.58091	6.97955	6.90018	6.53678	7.41275	6.83827	6.37215	6.65701	Mm.296317		predicted gene, EG624866	EG624866	0.0444337	-1.56915
1422460_at	9.15048	9.0388	9.23135	9.35657	9.63073	9.07193	9.11446	9.14083	9.10695	8.77058	8.87399	8.46351	9.08277	9.29139	8.8668	8.46492	8.44201	8.60989	Mm.290830	GO:0000070|GO:0007049|GO:0007067|GO:0007094|GO:0007094|GO:0045841|GO:0051301|GO:0000775|GO:0000776|GO:0005634|GO:0005816|GO:0003674	MAD2 (mitotic arrest deficient, homolog)-like 1 (yeast)	Mad2l1	0.0327903	-1.56959
1441501_at	8.11289	7.67081	7.7297	7.53472	7.4684	7.92126	7.91733	8.11983	7.81987	6.97276	7.28382	6.71471	7.01489	7.69384	7.9961	7.09457	7.08718	7.38331	Mm.240490	GO:0043488|GO:0005634|GO:0003723|GO:0003730|GO:0005515|GO:0003730	Serpine1 mRNA binding protein 1	Serbp1	0.0398319	-1.57029
1448019_at	8.56827	8.50344	8.36417	8.96989	8.93918	8.60427	8.48433	8.45792	8.54262	8.31886	7.84006	8.40121	8.93439	8.5007	9.00039	8.19004	8.19601	7.89181	Mm.24343		RIKEN cDNA 2900006A08 gene	2900006A08Rik	0.0364774	-1.57034
1417432_a_at	13.5202	13.6013	13.809	14.5122	14.4227	14.331	13.7509	13.6082	13.7809	13.9073	13.849	13.5551	14.1253	13.856	13.6395	13.9835	14.1653	14.1673	Mm.2344	GO:0007165|GO:0007186|GO:0007186|GO:0007200|GO:0007213|GO:0007265|GO:0007603|GO:0008283|GO:0050909|GO:0007165|GO:0005834|GO:0005834|GO:0003924|GO:0003924|GO:0004871|GO:0004871	guanine nucleotide binding protein, beta 1	Gnb1	0.00573103	-1.57082
1445539_at	7.20259	6.94354	7.18358	8.10715	8.53742	8.6959	7.16457	7.30664	7.33442	7.63403	8.02595	7.72399	7.72327	7.71117	7.47974	7.79966	7.94724	7.85291	Mm.390252		Transcribed locus		0.0371186	-1.57153
1434405_at	9.96374	10.06	9.98446	10.1833	10.0982	10.3781	9.8839	10.0133	9.89678	9.62541	9.70975	9.3534	9.55	9.74747	9.5181	9.90908	9.5562	9.74116	Mm.34087		folliculin interacting protein 1	Fnip1	0.00839547	-1.57685
1421084_at	12.5523	12.4876	12.4224	13.3442	13.4309	13.3226	12.8117	12.5845	12.8653	12.72	12.8275	12.5765	12.7005	12.4052	12.8706	12.0983	11.808	11.8528	Mm.41982	GO:0007155|GO:0007275|GO:0007601|GO:0005615|GO:0005615|GO:0005515	retinoschisis (X-linked, juvenile) 1 (human)	Rs1	0.00118642	-1.57776
1456643_at	7.54596	7.53341	7.59366	7.83182	7.88023	7.61619	7.4706	7.48831	7.57591	6.99945	7.02817	7.32524	7.13848	6.95263	7.27669	7.01061	7.05571	7.21657	Mm.383512		RIKEN cDNA 9230114K14 gene	9230114K14Rik	0.00755819	-1.5784
1452267_at	7.10551	7.00247	7.40225	8.19721	8.12593	8.27795	7.20349	7.26186	7.00682	7.65843	7.69318	7.27332	7.2542	7.25539	6.76662	7.26769	7.95856	7.32729	Mm.328835		FLYWCH-type zinc finger 1	Flywch1	0.0096284	-1.57868
1440256_at	12.7064	12.5663	12.6929	14.2328	13.9156	14.1934	12.9038	12.7664	12.8596	13.3972	13.4718	13.4942	13.0798	12.5064	13.2017	13.2484	13.0312	12.7683	Mm.222680	GO:0050908|GO:0016021	regulator of G-protein signalling 9 binding protein	Rgs9bp	0.00316742	-1.57954
1424859_at	6.87487	7.02619	7.25389	7.18866	6.85697	7.51023	6.71412	6.85763	6.84719	6.49597	6.77051	6.30994	6.8056	6.88524	7.16663	6.70007	6.51146	6.6737		GO:0006605|GO:0007216|GO:0005575|GO:0005515	homer homolog 3 (Drosophila)	Homer3	0.0462214	-1.57988
1436100_at	7.37258	7.47275	7.57726	9.60086	9.35357	9.5943	7.99037	7.61695	8.09129	8.65416	8.95064	8.96157	8.26655	7.41525	8.6149	8.81809	8.52585	8.44496	Mm.271936	GO:0007242	SH2 domain containing 5	Sh2d5	0.0069621	-1.58094
1452118_at	8.2615	8.38202	8.21425	9.29546	9.07185	8.74807	8.41502	8.10637	7.29795	8.42252	8.53729	8.16916	7.7442	7.95585	8.20764	8.22046	8.04897	7.82199	Mm.102761	GO:0006364|GO:0006801|GO:0030688|GO:0004784|GO:0046872	RIKEN cDNA 2600005C20 gene	2600005C20Rik	0.0263236	-1.58242
1448953_at	6.5054	5.94578	6.04497	5.64005	5.65119	5.48926	5.48038	5.85663	5.44047	4.69358	5.29078	4.80674	5.45732	5.15976	5.72675	4.65932	4.37567	5.00415	Mm.12932	GO:0006260|GO:0006281|GO:0006310|GO:0051098|GO:0005622|GO:0005634|GO:0005657|GO:0000166|GO:0003676|GO:0003677|GO:0004386|GO:0005515|GO:0005524|GO:0008026|GO:0016787|GO:0016818	Bloom syndrome homolog (human)	Blm	0.0253038	-1.58351
1455049_at	6.01616	6.05102	5.94299	5.16352	5.41358	5.54774	6.14443	6.40676	5.89908	4.79244	4.85315	4.48809	6.27292	5.82297	6.23567	5.01197	5.21406	4.52985	Mm.257997	GO:0016021	immunoglobulin superfamily, member 3	Igsf3	0.0141212	-1.58416
1440883_at	9.22195	9.10397	9.06677	9.11168	9.02364	9.03013	9.02893	9.25544	9.04417	8.09442	8.66056	8.41734	8.81544	8.94798	9.64109	8.31131	8.48127	8.66343	Mm.393779		Transcribed locus		0.0162285	-1.58489
1453433_at	6.72328	6.78605	6.96127	8.03796	7.81426	8.0911	6.90633	6.83418	6.86321	7.26925	7.35556	7.32462	7.19361	7.10009	7.06383	7.09348	7.18986	6.86358	Mm.341719	GO:0006414|GO:0005874|GO:0005622|GO:0005840|GO:0030529|GO:0003735	WD repeat domain 89	Wdr89	0.00168234	-1.58516
1424986_s_at	10.4121	10.3829	10.5953	10.3346	10.493	10.5272	10.3988	10.4474	10.3866	9.72628	9.75368	9.87698	9.9388	10.1411	10.1994	9.83124	10.2789	10.0021	Mm.196475	GO:0006512|GO:0007219|GO:0016567|GO:0016567|GO:0005634|GO:0005634|GO:0005737|GO:0005783|GO:0005794|GO:0005634|GO:0003700|GO:0005515|GO:0005515|GO:0004872	F-box and WD-40 domain protein 7, archipelago homolog (Drosophila)	Fbxw7	0.000902296	-1.58664
1456674_at	8.6573	8.56818	8.65122	7.72982	7.72782	7.91438	8.84384	8.72419	8.63988	7.45177	7.02042	6.89971	8.27945	8.74412	8.61512	7.11455	6.75745	7.55469	Mm.249437	GO:0006281|GO:0006312|GO:0006974|GO:0007131|GO:0006350|GO:0006355|GO:0005634|GO:0000166|GO:0003676|GO:0003677|GO:0003678|GO:0003724|GO:0004386|GO:0005524|GO:0016787	RIKEN cDNA E130016E03 gene	E130016E03Rik	0.0202515	-1.58744
1418552_at	6.63875	6.99669	7.24606	8.23324	8.33349	8.53431	7.18891	6.8001	7.50965	7.99556	7.78276	7.31822	8.61982	7.55956	7.21757	6.24711	6.88244	6.15577	Mm.56987	GO:0007165|GO:0007186|GO:0007601|GO:0007602|GO:0018298|GO:0050896|GO:0001750|GO:0005887|GO:0016020|GO:0016021|GO:0016021|GO:0001584|GO:0004871|GO:0004872|GO:0004930	opsin 1 (cone pigments), short-wave-sensitive (color blindness, tritan)	Opn1sw	0.0378331	-1.58905
1458420_at	4.79203	5.0445	5.80008	5.10628	5.03632	5.52089	5.0756	4.99498	5.32082	4.67357	4.77191	4.19265	4.86097	4.86616	4.88249	4.77367	5.02858	4.17534	Mm.124539	GO:0006508|GO:0003676|GO:0004180|GO:0004182|GO:0004522	RIKEN cDNA 9430057O19 gene	9430057O19Rik	0.0449472	-1.59672
1457155_at	3.07557	3.03777	3.10665	3.76426	3.97855	3.47694	3.02984	3.03996	3.03182	3.06026	3.11575	3.01571	3.01339	2.97953	2.853	2.97906	3.00665	3.01714	Mm.284446	GO:0005975|GO:0006066|GO:0008152|GO:0005739|GO:0005739|GO:0004029|GO:0004030|GO:0009055|GO:0016491	aldehyde dehydrogenase 2, mitochondrial	Aldh2	0.0103193	-1.59771
1428834_at	10.5554	10.4369	10.5761	10.4537	10.4763	10.5382	9.88258	10.283	10.2836	10.0091	10.0248	9.40416	9.11954	10.0181	10.2124	8.51468	9.15597	9.60451	Mm.392187	GO:0000074|GO:0000165|GO:0006470|GO:0005634|GO:0004721|GO:0004725|GO:0008138|GO:0008330|GO:0016787|GO:0017017	dual specificity phosphatase 4	Dusp4	0.0302937	-1.5985
1459728_at	5.70751	6.39053	6.2077	6.18647	6.3856	6.31629	6.28881	6.23939	6.22468	5.51416	5.75823	5.58485	6.06715	6.01276	6.17477	4.77826	5.47296	5.22267	Mm.241546	GO:0006397|GO:0008380|GO:0005634|GO:0005681	RIKEN cDNA 5830446M03 gene	5830446M03Rik	0.00189773	-1.59885
1418029_at	9.53522	9.72261	9.84473	12.3513	12.3996	12.3465	9.95438	9.64594	10.0576	11.8798	11.6548	11.5298	10.5924	10.1155	10.1452	11.47	11.4046	11.1436	Mm.74605	GO:0006915|GO:0006916|GO:0043066	Fas apoptotic inhibitory molecule	Faim	0.00284572	-1.59952
1452197_at	10.2084	10.1231	10.0293	10.1957	10.2044	10.279	10.1396	9.97773	9.98962	9.58895	9.68449	9.36863	9.69967	9.53752	10.129	9.9072	9.4093	9.75429	Mm.206841	GO:0006259|GO:0006817|GO:0007001|GO:0007049|GO:0007059|GO:0007067|GO:0007076|GO:0007076|GO:0051276|GO:0051301|GO:0000070|GO:0007001|GO:0000796|GO:0005634|GO:0005634|GO:0005694|GO:0005737|GO:0000796|GO:0000166|GO:0005515|GO:0005524|GO:0005524|GO:0005524|GO:0046982|GO:0046982	structural maintenance of chromosomes 4	Smc4	0.0022076	-1.60105
1435254_at	8.68332	8.70464	8.67794	8.48207	8.29741	8.59135	8.53293	8.48957	8.25095	7.57179	7.7479	8.01372	8.1958	8.08027	8.90663	7.98197	7.77245	8.32289	Mm.53862	GO:0007242|GO:0007275|GO:0016477|GO:0050772|GO:0005887|GO:0016020|GO:0016021|GO:0004872|GO:0005515|GO:0017154|GO:0030215	plexin B1	Plxnb1	0.0117184	-1.60119
1418355_at	9.49586	9.37654	9.59012	9.77723	9.89938	9.65824	9.37453	9.39175	9.24253	9.23277	9.12911	8.93472	9.4479	9.24943	9.33959	9.0045	8.89911	9.11163	Mm.9901	GO:0006874|GO:0005615|GO:0005634|GO:0005640|GO:0005737|GO:0005783|GO:0005793|GO:0005829|GO:0005886|GO:0005615|GO:0005783|GO:0003677|GO:0005509|GO:0005509	nucleobindin 2	Nucb2	0.00369301	-1.60149
1450816_at	11.2727	11.2376	11.3967	11.4801	11.8725	11.6434	11.6133	11.4903	11.6232	11.072	11.1757	10.7085	11.9019	11.5288	11.4953	10.4413	10.2947	10.4814	Mm.859	GO:0006260|GO:0006261|GO:0006281|GO:0006412|GO:0006426|GO:0006260|GO:0006281|GO:0000262|GO:0005739|GO:0005739|GO:0003677|GO:0003697|GO:0003887|GO:0003895|GO:0003895|GO:0004812|GO:0004820|GO:0005524|GO:0016740|GO:0016779|GO:0042802|GO:0003895|GO:0042802	polymerase (DNA directed), gamma 2, accessory subunit	Polg2	0.0200861	-1.60208
1451012_a_at	12.3894	12.3223	12.4721	12.591	12.7331	12.6113	12.6449	12.3141	12.5915	12.0829	11.8965	11.9139	12.7569	12.2533	12.7968	12.143	12.1757	11.6616	Mm.299604	GO:0000122|GO:0006350|GO:0006355|GO:0009409|GO:0005634|GO:0005737|GO:0005634|GO:0003676|GO:0003677|GO:0003690|GO:0003700|GO:0003702|GO:0003714|GO:0003723|GO:0005515|GO:0003677	cold shock domain protein A	Csda	0.000783678	-1.60295
1443960_at	8.83851	8.83141	9.06308	9.63454	9.71711	9.39209	8.97768	9.06037	9.04145	8.95495	9.03204	8.706	9.32868	9.50778	9.37242	8.43409	8.72526	8.47726					0.00784781	-1.60613
1452462_a_at	7.23386	7.06319	7.38768	7.39888	7.71031	7.72823	7.24892	6.94735	6.63839	7.19694	7.08009	6.50448	7.11551	6.89349	7.11762	6.82473	7.66865	7.0209	Mm.287163	GO:0008150|GO:0005634|GO:0005515	Btg3 associated nuclear protein	Banp	0.0457231	-1.60804
1445274_at	8.90612	8.7196	9.18255	8.79148	8.99181	9.1164	8.73066	9.136	8.28804	8.13106	8.14029	8.56619	8.37153	8.76328	9.14312	8.60662	8.11765	9.13785	Mm.351497	GO:0006355|GO:0005622|GO:0003676|GO:0008270	cDNA sequence BC024063	BC024063	0.016154	-1.61036
1416444_at	11.9312	11.8392	11.6809	11.0039	10.681	11.0078	11.5145	11.7661	11.6571	10.2188	10.3638	10.0365	11.0118	11.6952	11.4505	10.0798	10.1276	10.3326	Mm.2567	GO:0000038|GO:0006633|GO:0008610|GO:0005783|GO:0005792|GO:0016020|GO:0016021|GO:0016021|GO:0016747	elongation of very long chain fatty acids (FEN1/Elo2, SUR4/Elo3, yeast)-like 2	Elovl2	0.00861783	-1.61463
1457942_at	5.37439	5.15885	5.13593	6.20954	6.05925	5.97063	5.94256	5.15796	5.74142	5.25908	5.45359	5.45252	5.98733	5.90076	6.11737	5.09279	5.05116	5.0241	Mm.404166		Transcribed locus		0.00190096	-1.61486
1419636_at	10.5408	10.5796	10.0884	10.1052	9.824	9.96062	9.3934	10.2055	9.20636	9.23933	9.17389	9.40139	9.38716	9.79863	8.2447	10.2336	7.6295	7.75504	Mm.390641	GO:0005576|GO:0005179	RIKEN cDNA 4833420G17 gene	4833420G17Rik	0.00281356	-1.61523
1428975_at	9.83398	9.95719	10.2903	10.5745	10.712	10.4175	10.1473	9.97355	10.3376	10.1261	10.0834	9.41473	10.5514	10.1219	10.2426	9.3828	9.41499	9.19049	Mm.34308	GO:0016020|GO:0016021	sushi domain containing 3	Susd3	0.0476582	-1.61694
1419635_at	8.96849	8.97467	8.81388	8.84807	8.63176	8.75048	8.15608	8.8134	7.86115	8.0747	8.01174	8.06364	8.10198	8.54907	6.0214	9.12891	6.62427	6.23779	Mm.390641	GO:0005576|GO:0005179	RIKEN cDNA 4833420G17 gene	4833420G17Rik	0.000450165	-1.6171
1437463_x_at	5.54213	5.74126	5.1844	4.34956	4.45192	4.29784	4.61871	5.11486	4.58237	3.52057	3.96715	3.52733	5.22207	5.45059	5.51137	4.10166	4.08099	4.90625	Mm.14455	GO:0007155|GO:0007162|GO:0007601|GO:0008283|GO:0007155|GO:0005578|GO:0005615|GO:0005615|GO:0005578|GO:0005615|GO:0005178|GO:0005515	transforming growth factor, beta induced	Tgfbi	0.0108555	-1.61861
1450193_at	11.408	11.2592	11.5016	12.13	12.153	12.2742	11.2417	11.368	10.7931	11.5297	11.337	11.6018	11.5843	11.2348	11.5279	11.2799	11.498	11.081	Mm.343429	GO:0006810|GO:0006811|GO:0006812|GO:0006813|GO:0006814|GO:0006811|GO:0006813|GO:0016020|GO:0016021|GO:0030424|GO:0016020|GO:0016021|GO:0000166|GO:0005216|GO:0005244|GO:0005249|GO:0005261|GO:0005267|GO:0005272|GO:0030552|GO:0030955|GO:0031402|GO:0005216|GO:0005267	hyperpolarization-activated, cyclic nucleotide-gated K+ 1	Hcn1	0.0015563	-1.6203
1425840_a_at	7.34805	7.40583	7.62378	8.79632	8.58705	8.56901	7.90304	7.58816	7.77894	7.91021	7.90815	8.04345	7.90926	7.75172	7.46959	8.08763	8.08487	7.91263	Mm.12903	GO:0001755|GO:0007275|GO:0048843|GO:0050919|GO:0050919|GO:0005615|GO:0005615|GO:0045499	sema domain, immunoglobulin domain (Ig), short basic domain, secreted, (semaphorin) 3 F	Sema3f	0.00123814	-1.62097
1418663_at	8.1042	7.84821	8.07615	8.98869	8.54848	9.19103	8.25993	8.01811	7.89279	8.16062	8.20286	8.27034	7.62484	7.33042	7.90064	8.14084	7.70977	8.55672	Mm.153039	GO:0007155|GO:0005923|GO:0016020|GO:0019717|GO:0045202|GO:0005923|GO:0005515|GO:0005515	multiple PDZ domain protein	Mpdz	0.0221711	-1.62239
1427325_s_at	7.8012	7.74827	7.5937	8.02308	7.70962	8.09009	7.56913	7.6431	7.095	7.14891	7.38028	7.18558	7.29609	7.06582	7.7647	7.63632	7.79249	7.42421	Mm.387725		expressed sequence AI597013	AI597013	0.00693152	-1.62752
1439790_at	3.60737	3.39374	3.36281	4.31593	4.49755	4.02938	3.57912	3.54601	3.5978	3.56095	3.71727	3.45655	3.4603	3.4458	3.53537	3.58731	4.4923	3.94351	Mm.272569	GO:0006916|GO:0004867|GO:0005515|GO:0008233	serine (or cysteine) peptidase inhibitor, clade B, member 9	Serpinb9	0.0107661	-1.62754
1418950_at	8.30147	8.54147	8.47758	8.20185	8.42157	8.3658	8.66686	8.60579	8.78495	7.93115	7.76197	7.18636	8.00247	8.06403	9.41327	7.73513	7.9831	7.93061	Mm.41970	GO:0007165|GO:0007186|GO:0007186|GO:0007195|GO:0007195|GO:0042493|GO:0007186|GO:0016020|GO:0016021|GO:0016020|GO:0016021|GO:0001584|GO:0001591|GO:0001591|GO:0004871|GO:0004872|GO:0004930|GO:0004930|GO:0004935|GO:0004952|GO:0004983|GO:0035240|GO:0001584|GO:0004930|GO:0004952	dopamine receptor 2	Drd2	0.040169	-1.62817
1438399_at	11.1887	11.3088	11.044	12.0594	11.8209	11.9206	11.5949	11.2386	11.385	11.4783	11.0726	11.1396	11.7985	11.102	11.5445	11.4086	11.2275	10.804	Mm.151332	GO:0008150|GO:0005575|GO:0016020|GO:0003674|GO:0005488	peroxin 2	Pex2	0.00800555	-1.62837
1451634_at	5.1481	4.39365	4.72766	5.10339	4.65672	5.26026	4.13356	4.63969	4.18289	4.16285	4.37121	4.37154	4.32699	4.2861	4.33084	4.66176	4.2887	4.29561			RIKEN cDNA 2810051F02 gene	2810051F02Rik	0.0219795	-1.63006
1438030_at	6.07323	5.99271	6.3643	5.72359	5.86741	5.6686	6.24913	6.47081	6.43065	5.02011	5.0046	5.11827	6.76248	6.83714	7.23151	5.6393	5.61184	6.05063	Mm.329203	GO:0007265|GO:0043087|GO:0051056|GO:0007242|GO:0007264|GO:0005622|GO:0005737|GO:0005088|GO:0005509|GO:0017016|GO:0005085	RAS, guanyl releasing protein 3	Rasgrp3	0.000519388	-1.63076
1454617_at	11.3723	11.1811	11.2092	11.7963	11.4324	11.1531	12.017	11.606	11.4247	10.7636	10.9549	10.5425	11.7707	11.5436	11.4845	10.6523	11.8587	11.4445	Mm.423137	GO:0008150|GO:0005575|GO:0003674	arrestin domain containing 3	Arrdc3	0.0329668	-1.63237
1451972_at	9.65073	9.61754	9.67359	9.5549	9.52185	9.96033	9.52378	9.68111	9.38146	8.93649	8.86675	9.10448	9.52661	9.1827	9.82123	8.6864	8.78617	8.61319	Mm.210787	GO:0008150|GO:0005737|GO:0005515	glucocorticoid induced transcript 1	Glcci1	0.010802	-1.63557
1430128_a_at	13.2876	13.2153	13.3361	14.6923	14.5649	14.5699	13.5252	13.3438	13.2821	13.9837	13.9201	13.7855	13.7604	13.156	13.7039	13.5676	13.5196	13.2737	Mm.28147	GO:0016020|GO:0016021|GO:0016021|GO:0005515	receptor accessory protein 6	Reep6	0.000578035	-1.6387
1423179_at	8.99872	9.19488	9.32683	10.6021	10.6364	10.4585	9.16467	9.06855	8.68976	9.84824	9.67098	10.0363	9.78601	9.28877	9.27551	9.38528	10.1259	9.39799	Mm.387390	GO:0006810|GO:0006811|GO:0006812|GO:0006813|GO:0006813|GO:0006811|GO:0005624|GO:0005887|GO:0008076|GO:0016020|GO:0016021|GO:0008076|GO:0016020|GO:0016021|GO:0005216|GO:0005244|GO:0005249|GO:0005249|GO:0005251|GO:0005261|GO:0005267|GO:0005515|GO:0030955|GO:0005216|GO:0005244|GO:0005249|GO:0005515	potassium voltage gated channel, Shab-related subfamily, member 1	Kcnb1	0.00385161	-1.64016
1450027_at	8.90438	8.83539	9.00417	9.21276	9.10474	9.27618	8.98753	9.05981	8.90136	8.67792	8.41422	8.35258	8.94589	8.87092	9.62622	8.65245	8.67506	8.9854	Mm.206536	GO:0016020|GO:0016021|GO:0016021|GO:0008092	syndecan 3	Sdc3	0.00303036	-1.64299
1454781_x_at	7.76197	7.63298	7.7399	7.45529	7.77212	7.39219	7.38312	7.57205	7.39987	6.82741	6.90096	6.73616	7.34826	7.92487	7.4004	7.12552	7.41137	6.88492	Mm.330424	GO:0008150|GO:0005575|GO:0003674	COMM domain containing 9	Commd9	0.00479274	-1.64531
1453622_s_at	6.28871	6.61075	6.52109	6.52758	6.78863	6.74557	6.7396	6.48096	7.06399	6.15477	6.03777	5.70857	6.49988	6.12656	6.08523	6.10588	6.15352	5.37762	Mm.288898	GO:0006355|GO:0007379|GO:0009952|GO:0050875|GO:0006355|GO:0005634|GO:0005634|GO:0003674	myeloid/lymphoid or mixed lineage-leukemia translocation to 3 homolog (Drosophila)	Mllt3	0.00992943	-1.64744
1455753_at	2.31566	2.41882	2.30207	3.09229	3.16881	3.38759	2.4066	2.29376	2.40408	2.65542	2.41754	2.41386	2.3945	1.97886	2.54464	2.41428	2.85838	2.52248	Mm.314080		RIKEN cDNA C630035N08 gene	C630035N08Rik	0.00377939	-1.6479
1415984_at	10.4545	10.5621	10.5286	11.5024	11.4367	11.4477	10.6747	10.3645	10.7126	10.7144	10.8012	10.7082	10.3692	10.4294	10.4109	10.5545	11.0496	10.1904	Mm.10530	GO:0006118|GO:0006629|GO:0006631|GO:0006635|GO:0008152|GO:0005739|GO:0005739|GO:0005759|GO:0005739|GO:0003995|GO:0003995|GO:0016491|GO:0016627|GO:0050660	acyl-Coenzyme A dehydrogenase, medium chain	Acadm	3.78043e-05	-1.64833
1436486_x_at	5.31673	4.9122	5.38269	5.84543	6.56881	6.22939	5.24706	5.44248	5.44295	5.45798	5.68419	5.33394	5.52805	4.66595	5.15513	5.56455	5.24584	5.8875	Mm.300397	GO:0007605|GO:0007605|GO:0005884|GO:0005929|GO:0005515	Whirlin	Whrn	0.0360741	-1.65005
1456046_at	9.38556	9.06903	9.31169	5.94025	5.50963	5.57741	9.12003	9.13573	9.00676	5.01345	5.11313	4.72295	9.45861	9.12632	9.4106	4.85487	5.22971	3.96299	Mm.681	GO:0006909|GO:0006952|GO:0007155|GO:0016337|GO:0042116|GO:0006909|GO:0016337|GO:0042116|GO:0005615|GO:0005886|GO:0016020|GO:0016021|GO:0016023|GO:0005886|GO:0016021|GO:0001849|GO:0004872|GO:0005509|GO:0005515|GO:0005529|GO:0004872	CD93 antigen	Cd93	0.0150298	-1.65396
1430945_at	3.40273	4.5014	4.16346	7.59457	8.27274	8.18006	4.06073	3.6474	4.95729	7.37322	7.39734	7.09759	5.79417	3.85918	4.10008	5.36276	6.19703	5.05269	Mm.393991		RIKEN cDNA A930028C08 gene	A930028C08Rik	0.0356354	-1.65451
1427195_at	9.63928	9.49453	9.48895	10.0775	9.72469	10.1386	9.64426	9.63477	9.09824	9.04758	9.24466	9.46341	9.59094	9.2971	10.0191	9.11106	9.47424	9.09392	Mm.392140		Mus musculus, clone IMAGE:3983419, mRNA		0.0144631	-1.65679
1424505_at	7.04016	6.59474	6.88534	7.95442	7.53469	7.68845	7.1268	6.96239	7.56458	6.94205	7.36897	6.67936	7.1264	6.73313	7.12398	7.59522	7.03968	6.91006	Mm.153111		required for meiotic nuclear division 1 homolog (S. cerevisiae)	Rmnd1	0.0363199	-1.65756
1417309_at	8.04257	8.21692	8.34474	8.51283	8.35315	8.34082	8.2368	8.11485	8.20295	7.78828	7.79538	7.43184	7.85014	7.25781	8.27408	7.47345	7.46661	7.68638	Mm.323595	GO:0000074|GO:0007292|GO:0008285|GO:0005634	transducer of ERBB2, 2	Tob2	0.00523844	-1.65914
1433874_at	6.09958	5.82539	6.60877	6.31116	5.95961	6.21784	6.01395	5.96052	6.31734	5.52564	5.04258	5.72626	5.95605	5.95158	6.41828	4.74923	5.9437	5.84495		GO:0000902|GO:0006470|GO:0030036|GO:0005737|GO:0005856|GO:0005886|GO:0003779|GO:0004721|GO:0004725|GO:0008138|GO:0016787	slingshot homolog 1 (Drosophila)	Ssh1	0.0328848	-1.66023
1420982_at	7.80247	7.78006	8.16098	8.29059	7.8095	7.96384	7.67592	7.54473	7.91904	6.99576	7.30584	7.56711	7.7429	8.07842	7.16566	7.14811	6.80943	7.92462	Mm.392436	GO:0006350|GO:0006355|GO:0006397|GO:0008380|GO:0006350|GO:0005634|GO:0005654|GO:0005634|GO:0000166|GO:0003676|GO:0003713|GO:0003723|GO:0005515	RNA binding motif protein 39	Rbm39	0.028263	-1.66064
1437668_at	8.47035	7.79573	8.23164	9.19993	8.99436	8.95255	8.14693	7.97292	8.12161	7.99512	8.50765	8.44675	8.38762	7.84899	8.37689	8.01662	7.14436	8.56792	Mm.269254	GO:0007165|GO:0007186|GO:0016020|GO:0016021|GO:0001584|GO:0004871|GO:0004872|GO:0004930|GO:0016493	Chemokine (C-C motif) receptor-like 1	Ccrl1	0.0149026	-1.66144
1417938_at	5.75773	6.30274	5.36399	5.69837	5.81287	5.87716	5.55894	6.21095	5.90727	5.15435	5.28407	4.74834	5.99936	5.95295	5.49185	5.27588	4.78764	5.02145	Mm.204634	GO:0000724|GO:0006281|GO:0006281|GO:0006310|GO:0006974|GO:0000724|GO:0005634|GO:0005634|GO:0003674|GO:0003677|GO:0003690|GO:0003697|GO:0003723|GO:0003723|GO:0005515|GO:0003690|GO:0003697	RAD51 associated protein 1	Rad51ap1	0.0123826	-1.66311
1453336_at	3.57955	3.86666	3.38869	4.50838	3.78648	3.71846	3.19314	3.20399	3.28561	3.18015	3.20751	3.41505	3.17832	3.07717	3.205	3.12795	3.1583	3.15568	Mm.221269		coiled-coil domain containing 98	Ccdc98	0.0489284	-1.66656
1423310_at	7.46131	7.62396	7.57694	8.17947	8.73653	8.32824	7.6757	7.40629	8.07343	7.83471	7.67894	7.51921	8.49999	7.1121	8.85313	7.50421	8.61824	7.92369	Mm.430837	GO:0006928|GO:0007155|GO:0006355|GO:0005887|GO:0016020|GO:0016021|GO:0005634|GO:0005515|GO:0003700|GO:0043565	trophoblast glycoprotein	Tpbg	0.017787	-1.66686
1436379_at	9.26863	8.97669	9.01669	8.98882	8.75188	9.0102	8.97507	9.03334	8.68203	8.05782	8.33369	8.14195	8.52413	8.63435	8.97323	8.19142	8.03013	8.25846	Mm.392175		CREB regulated transcription coactivator 3	Crtc3	0.00313645	-1.66919
1431890_a_at	8.09847	7.92589	7.98045	8.11849	8.12634	8.33072	8.12563	8.09335	8.30884	7.51806	7.59086	7.24673	7.71951	7.76573	8.49599	7.4284	7.75048	7.37343	Mm.288898	GO:0006355|GO:0007379|GO:0009952|GO:0050875|GO:0006355|GO:0005634|GO:0005634|GO:0003674	myeloid/lymphoid or mixed lineage-leukemia translocation to 3 homolog (Drosophila)	Mllt3	0.00415779	-1.67013
1440450_at	5.40401	5.71598	5.43767	6.26857	5.98263	5.75776	6.21997	5.2952	5.54747	5.38513	4.94747	5.4517	5.376	4.45214	5.29549	5.05605	5.52294	5.16238	Mm.165735	GO:0000351|GO:0006397|GO:0006402|GO:0008380|GO:0016071|GO:0000398|GO:0005634|GO:0005681|GO:0005737|GO:0030529|GO:0046540|GO:0003723|GO:0005515|GO:0019901|GO:0005515|GO:0017070	LSM2 homolog, U6 small nuclear RNA associated (S. cerevisiae)	Lsm2	0.0266424	-1.67197
1424768_at	8.76712	8.90127	8.86588	8.38529	8.44756	8.21359	8.95528	8.80993	8.60962	7.62434	7.43504	7.762	8.83483	8.80548	8.04339	8.00325	8.26159	7.96862	Mm.308134	GO:0006936|GO:0006940|GO:0005624|GO:0030478|GO:0003779|GO:0005516|GO:0017022|GO:0003779	caldesmon 1	Cald1	0.00325207	-1.67213
1446769_at	3.80538	3.65331	3.89303	5.96342	5.68803	5.95064	3.74764	3.7473	3.9461	4.92285	5.28485	5.16621	4.41864	4.05024	4.35461	4.60647	5.64224	5.33667	Mm.52526		RIKEN cDNA 2810439F02 gene	2810439F02Rik	0.00595875	-1.67334
1426516_a_at	10.5449	10.4478	10.4271	10.5526	10.3387	10.6862	10.3977	10.3844	10.2307	9.64498	9.74624	9.94611	10.0288	9.54064	10.1808	9.1963	9.32104	9.36864	Mm.153625	GO:0006629|GO:0045598|GO:0045444|GO:0005634|GO:0005634|GO:0005634|GO:0003674	lipin 1	Lpin1	0.00513932	-1.67797
1429880_at	6.01122	6.09982	5.75908	7.14074	6.55648	6.41409	5.96863	5.98544	5.56141	5.92524	5.9477	5.99274	6.31416	5.94219	6.3061	5.991	5.74443	5.64528	Mm.31773		RIKEN cDNA 4921531C22 gene	4921531C22Rik	0.0284722	-1.6801
1438483_at	3.17587	2.79968	2.96437	3.40142	4.00246	4.03255	2.9618	3.1489	3.08345	3.13588	3.08908	2.96258	4.17202	3.00273	4.12969	3.15657	3.75887	3.01766	Mm.44249	GO:0002028|GO:0006118|GO:0006809|GO:0006941|GO:0007267|GO:0007268|GO:0043267|GO:0051346|GO:0051926|GO:0006936|GO:0005624|GO:0005739|GO:0045202|GO:0004517|GO:0005506|GO:0005515|GO:0005516|GO:0009055|GO:0010181|GO:0016491|GO:0020037|GO:0046872|GO:0050660|GO:0050661|GO:0005515	nitric oxide synthase 1, neuronal	Nos1	0.0240855	-1.68136
1438481_at	5.46109	6.067	5.75428	6.37212	6.02296	5.92844	5.80118	5.58892	5.85977	5.03049	5.49989	5.53926	5.57341	5.91729	5.69148	5.53066	5.52514	5.57212	Mm.30660	GO:0000398|GO:0006397|GO:0008380|GO:0005634|GO:0005681|GO:0030529|GO:0046540|GO:0031202	PRP4 pre-mRNA processing factor 4 homolog (yeast)	Prpf4	0.0239044	-1.6833
1448028_at	11.8783	11.8759	11.671	12.6434	12.0117	12.141	11.7517	11.8205	11.0791	11.4676	11.5673	11.5065	11.7548	12.0523	12.5586	11.3709	11.4459	11.3671	Mm.301585		TBC1 domain family, member 24	Tbc1d24	0.0181789	-1.68364
1417661_at	8.45033	8.45453	8.78402	7.90092	8.2928	8.24185	7.46933	7.12154	8.63606	7.42707	7.51324	7.23935	7.6974	8.43996	7.38848	7.42731	7.21563	7.05941	Mm.41449	GO:0000166|GO:0003676|GO:0003676	RAD52 motif 1	Rdm1	0.00694321	-1.68409
1423500_a_at	6.34956	5.59613	6.53951	5.894	6.02388	6.19593	6.29714	6.36687	5.62907	4.99028	5.65141	5.21399	6.06771	6.19679	6.34245	5.18583	5.99345	5.56615	Mm.1752	GO:0006350|GO:0006355|GO:0006366|GO:0045165|GO:0051216|GO:0005634|GO:0005667|GO:0003677|GO:0003700	SRY-box containing gene 5	Sox5	0.024121	-1.68495
1426901_s_at	9.04298	9.05957	8.96958	9.51733	9.36269	9.3581	9.18082	8.93897	9.05044	8.70726	8.68296	8.58895	9.25021	9.08024	9.16069	8.62107	8.58565	8.61769	Mm.422794	GO:0006350|GO:0006355|GO:0008150|GO:0005575|GO:0005634|GO:0003674	calmodulin binding transcription activator 2	Camta2	0.000290621	-1.68528
1441218_at	4.04667	5.24627	3.94191	4.51171	4.60441	3.96336	4.04494	5.17592	4.04484	3.34146	3.67735	3.78904	4.8452	3.83158	6.45676	4.00503	3.40636	4.0195	Mm.189573	GO:0005488	Tetratricopeptide repeat domain 21A	Ttc21a	0.0348015	-1.69022
1445843_at	8.51565	8.18718	8.18789	8.25568	8.00996	8.44208	8.00793	8.3237	8.01059	7.29526	7.21748	7.92018	7.77836	7.90181	8.27186	7.73362	7.86301	7.95411	Mm.432493	GO:0008150|GO:0005575|GO:0003674|GO:0004386	chromodomain helicase DNA binding protein 2	Chd2	0.0410885	-1.69146
1429286_at	3.12546	3.21516	3.04168	4.01948	3.97245	4.22332	3.0816	3.06922	3.05956	3.71271	3.13675	3.08878	3.06648	3.04756	3.07711	3.0224	3.06355	3.05298	Mm.46387		RIKEN cDNA 1190003M12 gene	1190003M12Rik	0.0241312	-1.69232
1428356_at	10.2679	10.4288	10.648	11.5012	11.4056	11.6187	10.5867	10.2595	10.4661	10.9106	10.6237	10.7079	11.1276	10.6949	9.53355	10.7559	10.9746	10.0931	Mm.61022	GO:0006810|GO:0006869|GO:0008202|GO:0008202|GO:0005575|GO:0016020|GO:0003674	oxysterol binding protein 2	Osbp2	0.00193117	-1.69478
1426227_s_at	9.22738	9.17226	9.20312	9.54012	9.52933	9.61171	9.37238	9.37876	9.39824	8.92327	8.86195	8.6083	9.28283	9.33149	9.97867	8.55372	8.83698	8.69689	Mm.19091		vacuolar protein sorting 37C (yeast)	Vps37c	0.00157699	-1.69648
1453385_at	3.56208	3.63118	3.58485	6.33785	5.77986	6.2917	3.46731	3.47564	3.14988	5.24984	5.57215	5.29977	3.60389	3.36315	3.62553	4.81486	3.68733	3.69357			RIKEN cDNA 1110015C02 gene	1110015C02Rik	0.0204599	-1.69649
1426607_at	11.8886	11.5376	11.5477	10.7689	11.1958	11.2243	9.78764	10.9628	9.95043	10.605	10.4428	9.835	9.59156	10.1638	6.18686	11.2332	7.14532	7.42056	Mm.423289		predicted gene, EG633640	EG633640	0.0499674	-1.70373
1451062_a_at	10.1475	10.3075	10.2886	11.251	10.8755	11.0378	10.599	10.2484	10.3598	10.5042	10.0841	10.2687	10.931	10.2002	10.292	10.417	10.3508	9.90523	Mm.151332	GO:0008150|GO:0005575|GO:0016020|GO:0003674|GO:0005488	peroxin 2	Pex2	0.00919993	-1.70419
1436470_at	11.2258	11.2678	11.2689	12.0701	11.8354	12.2608	11.5884	11.4523	11.5474	11.2087	11.3004	11.3456	11.8181	11.4051	11.8245	11.0137	11.1686	10.8967	Mm.309296	GO:0006810|GO:0006836|GO:0006886|GO:0006887|GO:0007242|GO:0017156|GO:0019933|GO:0030073|GO:0045202|GO:0005515|GO:0008270|GO:0017137|GO:0046872|GO:0005515|GO:0008270	regulating synaptic membrane exocytosis 2	Rims2	0.00399629	-1.70589
1460338_a_at	9.90941	9.92202	9.7841	10.9745	10.885	10.9155	9.98241	9.7886	9.93992	10.1489	10.1584	10.1482	9.70612	9.84886	9.84775	10.0022	9.95132	9.42685	Mm.272093	GO:0004872	cytokine receptor-like factor 3	Crlf3	8.16599e-06	-1.70898
1435427_x_at	5.97822	5.85944	6.6191	7.34506	7.06004	7.57729	6.68287	6.33622	5.96046	6.76909	6.44774	6.44521	6.72407	6.27139	6.71821	6.49327	6.64528	6.10624	Mm.286885		cDNA sequence BC037112	BC037112	0.0137129	-1.70935
1439497_at	7.45392	7.0693	6.81863	6.90255	6.5265	7.03491	6.93654	7.07096	6.76939	6.02764	6.40041	5.71383	6.58554	7.03674	7.07809	6.18335	6.19632	6.62329	Mm.352037		RIKEN cDNA 4933415E08 gene	4933415E08Rik	0.0364174	-1.71003
1451832_at	3.5451	3.38835	3.24817	4.63237	3.76233	3.93556	3.32326	3.31149	3.50171	3.30548	3.33995	3.36093	3.42545	3.37411	3.31531	3.83564	3.2499	3.25039	Mm.269219	GO:0006935|GO:0008283|GO:0030593|GO:0045045|GO:0048246|GO:0048247|GO:0005576|GO:0005615|GO:0016020|GO:0016021|GO:0019031|GO:0005125|GO:0008009	chemokine-like factor	Cklf	0.0437637	-1.71076
1433996_at	8.75779	8.96328	8.83495	8.16433	8.06058	8.05573	8.60687	8.62388	8.59134	7.21903	7.45069	7.28359	8.05479	8.04058	8.49557	7.33296	6.89557	7.13426	Mm.128273	GO:0006333|GO:0006333|GO:0006338|GO:0007140|GO:0016568|GO:0006338|GO:0000785|GO:0000785|GO:0005634|GO:0005720|GO:0003682|GO:0003682|GO:0005515|GO:0008168|GO:0008270|GO:0008276|GO:0016740|GO:0018024|GO:0046974|GO:0008168|GO:0018024|GO:0046974	suppressor of variegation 3-9 homolog 2 (Drosophila)	Suv39h2	0.0005621	-1.71211
1438574_at	5.75712	5.84949	5.77902	7.28891	7.59328	7.54253	5.99615	6.00817	5.74708	6.62446	6.92126	6.54605	6.22433	5.25298	6.05999	6.19385	5.94731	6.0294	Mm.131677	GO:0007165|GO:0007186|GO:0016020|GO:0016021|GO:0001584|GO:0004871|GO:0004872|GO:0004930	G protein-coupled receptor 152	Gpr152	0.00628667	-1.71433
1423384_s_at	6.17782	6.21352	6.20668	6.65938	6.98642	6.72062	6.37572	6.21226	6.55577	6.05	6.14373	5.83407	5.93753	6.07386	5.84801	6.1627	6.03694	6.13326	Mm.28371	GO:0005615|GO:0016020|GO:0016021	testis expressed gene 261	Tex261	0.00458109	-1.71658
1441659_at	5.19429	5.18019	5.1097	5.60712	5.7403	6.01811	5.01463	5.167	5.16726	5.15638	5.31793	4.54962	5.16354	5.16659	5.16816	4.37359	5.15869	5.16166	Mm.151308	GO:0006350|GO:0006355|GO:0005622|GO:0005634|GO:0003676|GO:0005515|GO:0008270|GO:0046872	D4, zinc and double PHD fingers, family 3	Dpf3	0.0413961	-1.71777
1420754_at	6.95085	6.99099	7.18842	7.06338	7.05784	7.3129	7.12298	6.77389	6.21792	6.20384	6.57442	6.2972	6.42536	5.80768	6.21272	6.58967	6.20857	6.17354	Mm.252195	GO:0006338|GO:0006350|GO:0006353|GO:0006355|GO:0006361|GO:0008156|GO:0045449|GO:0005634|GO:0005634|GO:0003677|GO:0003682|GO:0003716|GO:0005515|GO:0003677	transcription termination factor 1	Ttf1	0.00487648	-1.72455
1451348_at	5.49491	5.30341	4.59518	7.18891	7.47877	7.84224	5.99648	5.28861	5.32889	6.60851	7.09796	6.4439	6.47139	5.28216	5.5747	7.17423	7.78253	7.65929	Mm.295397	GO:0007242|GO:0007242|GO:0005515|GO:0005515	DEP domain containing 6	Depdc6	0.0447692	-1.7249
1420442_at	2.93666	3.4351	4.05485	6.29563	5.65028	6.37948	3.84615	3.58864	4.07083	5.04439	5.45508	5.46634	2.95123	3.05128	3.10353	4.98543	5.22621	5.03016	Mm.4418	GO:0006810|GO:0006811|GO:0006816|GO:0006816|GO:0005891|GO:0005891|GO:0016020|GO:0016021|GO:0030315|GO:0005216|GO:0005244|GO:0005245|GO:0005245|GO:0005262|GO:0005509	calcium channel, voltage-dependent, L type, alpha 1S subunit	Cacna1s	0.0430556	-1.72492
1441921_x_at	6.76473	6.84622	6.98262	8.25222	8.01473	7.68855	6.98145	7.00256	7.19023	7.17343	7.36694	7.05457	7.36843	6.82963	7.54448	6.97905	6.87911	6.96406	Mm.235550	GO:0006350|GO:0006355|GO:0006605|GO:0005634|GO:0003677|GO:0003700|GO:0003707|GO:0004872|GO:0004879|GO:0005496|GO:0008270|GO:0016439|GO:0043565|GO:0046872	estrogen related receptor, beta	Esrrb	0.0136192	-1.72531
1457687_at	7.49197	7.21161	7.30373	8.01322	7.8605	7.90113	7.17993	7.30503	7.08101	6.97704	7.12452	7.30875	7.28812	7.29739	7.26849	7.28013	7.0053	7.35458	Mm.257460	GO:0000074|GO:0001836|GO:0006915|GO:0006916|GO:0006916|GO:0006959|GO:0008285|GO:0042981|GO:0043066|GO:0043524|GO:0005634|GO:0005739|GO:0005741|GO:0005783|GO:0005829|GO:0016020|GO:0016021|GO:0005515|GO:0005515|GO:0042802|GO:0046982	B-cell leukemia/lymphoma 2	Bcl2	0.0017633	-1.72689
1457275_at	8.36691	8.31839	8.37607	9.35328	9.32624	9.26829	8.33054	8.33381	7.9431	8.49348	8.53876	8.55096	8.24603	7.78036	8.10639	8.33794	8.75182	8.90204	Mm.60526	GO:0008150|GO:0005882|GO:0005882|GO:0030018|GO:0005198|GO:0005515|GO:0030674	desmuslin	Dmn	1.34302e-05	-1.72692
1427496_at	5.28973	5.56232	5.29416	7.01132	6.53802	6.55551	5.77698	5.27872	5.66278	5.68654	5.90088	6.14417	4.88815	4.4031	5.69517	6.41061	5.63447	5.43232	Mm.330545		centrosomal protein 152	Cep152	0.0177776	-1.73038
1417943_at	8.66811	8.47876	8.7313	7.59154	7.95196	7.81286	7.94938	8.47629	8.45542	7.18028	7.0749	6.72585	8.58407	8.15088	8.50207	5.9536	6.90021	6.45078	Mm.215394	GO:0007165|GO:0007186|GO:0008277|GO:0007186|GO:0005834|GO:0005834|GO:0005886|GO:0016020|GO:0003924|GO:0004871|GO:0005083	guanine nucleotide binding protein (G protein), gamma 4 subunit	Gng4	0.0101747	-1.7312
1427079_at	9.45394	9.62432	9.51817	10.3353	10.1251	10.4426	9.89011	9.4819	10.0393	9.76861	9.60476	9.15159	9.41926	8.73088	10.2267	9.13621	9.54835	9.49662	Mm.332295	GO:0007049|GO:0007067|GO:0051301|GO:0005874|GO:0005083|GO:0008017|GO:0008017	microtubule-associated protein, RP/EB family, member 3	Mapre3	0.0185586	-1.73225
1455411_at	6.03488	5.6374	6.14121	6.49159	6.42545	6.57221	5.65537	5.81964	5.86742	6.07639	5.84136	5.18832	5.28717	5.56845	5.6126	5.91992	5.77651	5.86755		GO:0006508|GO:0006810|GO:0016020|GO:0016021|GO:0019867|GO:0004197|GO:0005215|GO:0008233|GO:0015288	aquaporin 11	Aqp11	0.041853	-1.73435
1460290_at	7.62605	7.89448	7.92446	8.41075	8.54635	8.12595	7.85602	7.6341	7.34194	7.55154	7.57113	7.57569	7.71284	7.34332	7.27147	7.404	7.37751	7.0946	Mm.227924	GO:0005634	lipin 2	Lpin2	0.00305167	-1.73495
1456953_at	3.52106	3.04261	3.1675	5.26521	4.77163	4.85768	3.47911	3.42118	3.48689	4.14939	4.58699	3.77062	3.42915	3.48075	3.4663	3.50086	3.47901	3.48746	Mm.329196	GO:0006817|GO:0007155|GO:0007519|GO:0030198|GO:0005578|GO:0005581|GO:0005615|GO:0005737|GO:0005198|GO:0005198	procollagen, type XIX, alpha 1	Col19a1	0.0471087	-1.73609
1450428_at	8.02678	7.82655	7.77604	7.32484	7.4941	7.36807	8.36749	8.23111	8.10016	6.53063	6.58324	6.68122	6.42702	7.47223	7.3169	6.29221	6.25915	5.98086	Mm.4965	GO:0001706|GO:0006355|GO:0007399|GO:0009887|GO:0010003|GO:0045449|GO:0005634|GO:0005667|GO:0005634|GO:0003677|GO:0003700|GO:0003702|GO:0005515|GO:0008270|GO:0043565|GO:0046872|GO:0003677	LIM homeobox protein 1	Lhx1	0.000290084	-1.73785
1424305_at	7.16533	7.07522	7.3722	8.27724	8.45933	8.09167	7.61773	7.10149	7.70692	7.68755	7.49644	7.25144	8.03468	7.20551	7.24081	5.83664	6.53404	6.21924	Mm.1192	GO:0006955|GO:0006959|GO:0005576|GO:0005615|GO:0003823|GO:0003823	immunoglobulin joining chain	Igj	0.00842004	-1.73821
1438325_at	4.40627	4.17422	4.5102	3.69498	3.50447	3.3945	4.64871	4.95117	4.21691	2.66031	2.9343	2.6057	5.25902	5.14542	4.85865	3.05151	2.64546	3.43772	Mm.56965	GO:0007275|GO:0042127|GO:0045944|GO:0005622|GO:0005634|GO:0003676|GO:0003677|GO:0008270|GO:0046872	ecotropic viral integration site 1	Evi1	0.00402652	-1.73854
1422499_at	7.15724	6.55866	6.90748	8.49292	8.39478	8.77879	7.34932	7.17379	7.13931	7.74059	7.88677	7.64364	7.01692	6.48218	7.47538	8.22838	7.71058	8.02509	Mm.33207	GO:0008150|GO:0030835|GO:0031529|GO:0051017|GO:0030835|GO:0031529|GO:0051017|GO:0001725|GO:0005856|GO:0005925|GO:0015629|GO:0001725|GO:0005925|GO:0003674|GO:0003779|GO:0003785|GO:0008270|GO:0046872|GO:0051015|GO:0003785|GO:0051015	LIM domain and actin binding 1	Lima1	0.00410597	-1.73929
1421095_a_at	6.49251	6.18337	6.60006	8.87833	8.66852	9.01535	6.85492	6.66996	6.82959	8.19832	8.30466	7.65844	7.05642	7.11858	5.97478	7.89862	8.55024	7.61813		GO:0006810|GO:0006811|GO:0006816|GO:0005886|GO:0005887|GO:0016020|GO:0016021|GO:0016021|GO:0005216|GO:0005262|GO:0005509|GO:0015279	transient receptor potential cation channel, subfamily C, member 1	Trpc1	0.0233331	-1.74141
1431023_at	6.72001	6.49076	6.44177	7.49507	7.33792	7.68662	6.77709	6.7643	6.69341	6.48745	6.84877	6.77744	6.8385	6.52166	6.80177	6.93475	6.37363	6.79479	Mm.353838		RIKEN cDNA C030046E11 gene	C030046E11Rik	0.00583982	-1.7435
1437615_s_at	10.9237	10.9787	10.8375	11.2411	11.1383	11.0681	10.8026	10.8641	10.682	10.2325	10.2953	10.5128	11.0761	11.19	11.0493	10.2064	10.1903	10.0343	Mm.19091		Vacuolar protein sorting 37C (yeast)	Vps37c	0.00124443	-1.74389
1436764_at	6.50149	6.99104	6.85532	6.39658	6.14442	6.46789	6.33507	6.55002	6.39362	5.80151	5.71917	5.05574	6.05657	6.44934	6.46082	6.04529	6.44963	6.31702	Mm.299254	GO:0006461|GO:0007049|GO:0007163|GO:0007163|GO:0007205|GO:0007409|GO:0008356|GO:0016337|GO:0051301|GO:0007205|GO:0007409|GO:0005737|GO:0005819|GO:0005912|GO:0005913|GO:0005923|GO:0005923|GO:0005938|GO:0016020|GO:0005923|GO:0005515|GO:0005515	par-3 (partitioning defective 3) homolog (C. elegans)	Pard3	0.0338043	-1.75421
1423865_at	8.77659	8.59681	8.56121	6.99084	7.24272	6.81686	8.22298	8.73256	8.4216	6.32067	6.21894	6.07148	8.30014	8.725	8.62292	5.86766	6.47621	6.97879	Mm.270088	GO:0006810|GO:0015871|GO:0016020|GO:0016021|GO:0016021|GO:0015220	solute carrier family 44, member 1	Slc44a1	0.00475111	-1.75699
1456565_s_at	6.21741	5.57157	5.53864	5.81604	5.52742	5.81193	5.566	5.67656	5.3463	4.44479	5.32184	4.94522	5.45962	5.98309	5.8879	5.28346	4.92353	5.43227	Mm.172897	GO:0006468|GO:0007243|GO:0007254|GO:0016572|GO:0018105|GO:0018107|GO:0046777|GO:0006468|GO:0005737|GO:0005829|GO:0005886|GO:0016020|GO:0000166|GO:0000287|GO:0004672|GO:0004674|GO:0004713|GO:0005515|GO:0005524|GO:0016301|GO:0016740|GO:0019901|GO:0042803|GO:0004674|GO:0004713	mitogen activated protein kinase kinase kinase 12	Map3k12	0.039892	-1.7587
1438736_at	10.9605	10.9106	10.8532	11.0055	10.7084	10.9033	10.9368	10.7294	10.7164	10.0068	9.7267	10.4391	10.509	10.4036	10.9771	10.4733	10.1254	10.0117	Mm.259498		THO complex 2	Thoc2	0.0222638	-1.75913
1435551_at	10.2502	10.1894	10.1433	10.8787	10.7878	10.8693	10.209	10.1991	10.1792	9.94454	10.177	9.96313	10.0568	9.69323	10.2347	10.0005	9.57206	9.74033	Mm.329322	GO:0016043|GO:0030036|GO:0003779	formin homology 2 domain containing 3	Fhod3	0.0005169	-1.7618
1456120_at	9.08912	9.32861	9.22096	9.07699	9.14664	8.78171	9.18545	9.43759	8.10594	8.35664	8.50583	7.69007	8.64944	8.91501	8.78615	8.31361	8.65038	7.91015	Mm.138091		RIKEN cDNA 3110001I20 gene	3110001I20Rik	0.0408413	-1.76247
1435964_a_at	12.2333	12.0029	11.9492	12.4691	12.3412	11.9466	11.8067	11.7701	11.6383	11.0721	11.4774	11.7492	11.8893	11.6418	11.7916	11.3644	10.7866	10.9944	Mm.248296	GO:0000165|GO:0006468|GO:0006508|GO:0006979|GO:0046329|GO:0046330|GO:0046777|GO:0005634|GO:0000166|GO:0003677|GO:0004601|GO:0004672|GO:0004674|GO:0005524|GO:0008237|GO:0008270|GO:0016301|GO:0016740	TAO kinase 3	Taok3	0.0312622	-1.76474
1437542_at	9.23782	9.21694	9.1883	9.41964	9.26318	9.60489	9.23849	9.10265	9.09239	8.35796	8.5718	8.89106	8.79317	8.38804	8.99314	8.47197	8.34361	8.62265			RIKEN cDNA A730095J18 gene	A730095J18Rik	0.0110212	-1.76821
1438866_at	4.90984	4.53992	4.86053	5.0067	5.48142	5.78576	4.94613	5.15107	5.32671	4.60844	4.63882	4.54751	5.11673	4.53976	5.69592	4.58275	4.7856	4.7317		GO:0006811|GO:0016358|GO:0045211|GO:0016020|GO:0004872|GO:0004972|GO:0005216|GO:0005234|GO:0005262|GO:0005515|GO:0004970	glutamate receptor ionotropic, NMDA3A	Grin3a	0.0223532	-1.77322
1419069_at	7.91012	8.26643	8.34896	10.2705	9.83832	9.73085	8.68566	8.08998	9.05694	9.31725	9.3284	8.7144	9.16315	8.6747	8.00155	8.42685	8.69418	8.46548	Mm.288639	GO:0006810|GO:0006897|GO:0008150|GO:0015031|GO:0005575|GO:0003674|GO:0003677|GO:0005515|GO:0008270|GO:0046872	RAB guanine nucleotide exchange factor (GEF) 1	Rabgef1	0.0341267	-1.77343
1434756_at	5.80563	5.70829	5.76799	6.63771	6.25926	6.71058	5.78833	5.73491	5.57582	5.74441	5.76185	5.62046	6.11296	5.34127	6.32386	5.96869	5.71821	5.78845	Mm.86755		hypothetical protein 5430421B17	5430421B17	0.00488601	-1.77393
1446345_at	3.6431	3.7349	2.77462	3.98975	4.19007	3.582	2.79814	2.89456	2.97134	2.95656	2.97933	3.34219	3.00441	2.82791	3.11738	3.09359	2.96957	2.97032					0.0191991	-1.77512
1423343_at	7.30149	7.60578	7.6688	8.46536	8.00723	8.07678	7.82999	7.50872	7.9156	7.21641	7.64092	7.20775	7.82456	7.64106	8.0391	7.56194	6.86179	6.80527	Mm.284495	GO:0006810|GO:0006811|GO:0008150|GO:0016020|GO:0016021|GO:0016021|GO:0003674|GO:0005215	solute carrier organic anion transporter family, member 1c1	Slco1c1	0.0148309	-1.77534
1429205_at	9.04351	8.79834	8.78711	8.96644	8.9718	9.25151	8.99072	8.79417	8.77722	8.13693	8.39687	8.15433	8.99019	8.69861	9.13567	8.08426	8.21833	8.22155	Mm.288898	GO:0006355|GO:0007379|GO:0009952|GO:0050875|GO:0006355|GO:0005634|GO:0005634|GO:0003674	myeloid/lymphoid or mixed lineage-leukemia translocation to 3 homolog (Drosophila)	Mllt3	0.00271126	-1.78247
1447669_s_at	11.0137	10.9943	10.9771	9.52218	10.2721	10.0092	10.2097	10.8116	10.0511	8.92016	9.12775	9.2474	11.0002	10.5342	10.3768	8.39725	8.59814	8.35562	Mm.215394	GO:0007165|GO:0007186|GO:0008277|GO:0007186|GO:0005834|GO:0005834|GO:0005886|GO:0016020|GO:0003924|GO:0004871|GO:0005083	guanine nucleotide binding protein (G protein), gamma 4 subunit	Gng4	0.0251325	-1.78516
1421145_at	6.13345	6.10806	5.89356	6.75182	6.12882	6.87941	6.11042	6.21613	5.6181	5.38123	5.90346	5.96462	5.9901	5.61319	5.92558	5.81995	5.80884	5.62226	Mm.24803	GO:0006810|GO:0008272|GO:0005624|GO:0005887|GO:0016020|GO:0016021|GO:0016021|GO:0005215|GO:0008271	solute carrier family 26 (sulfate transporter), member 2	Slc26a2	0.0477945	-1.78623
1429111_at	8.7938	8.72327	8.89986	9.49739	9.19533	9.95091	9.02286	8.75143	8.70147	8.39662	8.7064	9.02698	8.4034	8.30499	8.46424	8.6036	8.37656	8.31552	Mm.33645	GO:0007155|GO:0005856|GO:0005856|GO:0015629|GO:0045202|GO:0003779|GO:0003779|GO:0005198|GO:0005198|GO:0005488|GO:0005515	talin 2 /// similar to talin 2	Tln2 /// LOC639214	0.0424725	-1.78742
1420183_at	7.11677	6.94092	6.66799	6.75824	6.84091	6.95504	6.69646	6.83917	6.38207	6.18544	6.03017	5.81996	6.71966	6.73055	6.52858	6.36186	5.84066	6.36149	Mm.1121	GO:0018149|GO:0030216|GO:0031424|GO:0001533|GO:0005626|GO:0009898|GO:0005198|GO:0005200|GO:0030280|GO:0030674|GO:0005200	Loricrin	Lor	0.0022166	-1.78948
1434572_at	9.76254	9.73051	9.6749	10.7071	10.7839	10.6213	9.50091	9.51416	9.82104	9.65424	10.0129	9.91889	9.65812	9.78594	9.94976	9.25688	9.89084	9.58268	Mm.310551	GO:0000074|GO:0000122|GO:0006350|GO:0006355|GO:0006954|GO:0007399|GO:0007507|GO:0016481|GO:0016568|GO:0016575|GO:0030183|GO:0045843|GO:0045892|GO:0016568|GO:0042113|GO:0000118|GO:0005634|GO:0005737|GO:0005634|GO:0005634|GO:0003714|GO:0004407|GO:0005515|GO:0008134|GO:0016564|GO:0016566|GO:0016787|GO:0004407|GO:0005515	histone deacetylase 9	Hdac9	0.00198769	-1.79261
1458515_at	7.61886	7.23972	7.3576	7.35975	7.52806	7.75166	7.71155	7.19967	7.2564	6.75575	6.5747	6.77866	6.9999	6.76037	6.90527	6.58425	6.98475	6.77491	Mm.293823	GO:0000122|GO:0006355|GO:0030509|GO:0006355|GO:0005622|GO:0005634|GO:0005622|GO:0005634|GO:0003676|GO:0005515|GO:0008270|GO:0046872|GO:0003676	zinc finger protein 128	Zfp128	0.00295651	-1.79434
1437474_at	9.31512	9.32978	9.08521	9.15661	8.94357	9.37767	9.32298	9.28011	9.44781	8.34511	8.21494	8.38361	8.41482	8.44777	9.48339	8.30401	8.59079	8.74379	Mm.270999	GO:0006350|GO:0006355|GO:0005634|GO:0003700|GO:0005515|GO:0008270|GO:0043565|GO:0046872	GATA zinc finger domain containing 2B	Gatad2b	0.00335559	-1.79593
1437869_at	10.0661	10.0515	10.0716	10.4234	10.2521	10.2185	10.0708	9.84644	9.61394	9.34185	9.48732	9.51709	9.70756	9.7559	9.87203	9.80532	9.67019	9.45003	Mm.335386	GO:0004721|GO:0005509	RIKEN cDNA 3222402P14 gene	3222402P14Rik	0.000523753	-1.80158
1451469_at	8.54024	8.62046	8.63896	8.83825	8.81281	8.94308	8.8093	8.61938	8.48325	8.33718	7.8878	7.80336	8.61715	8.57131	9.05747	7.74936	7.37429	7.82626	Mm.235934		RIKEN cDNA D530005L17 gene	D530005L17Rik	0.00738962	-1.80909
1457424_at	6.99732	6.7829	5.865	6.44938	6.74629	6.54686	6.78383	7.04053	6.76102	5.77044	6.03898	5.36655	5.51525	6.00455	5.83205	5.22398	4.4503	5.10646	Mm.250185	GO:0001656|GO:0001657|GO:0006350|GO:0006355|GO:0006470|GO:0007275|GO:0007389|GO:0008152|GO:0009887|GO:0042472|GO:0043066|GO:0045165|GO:0045664|GO:0048856|GO:0005634|GO:0000287|GO:0003824|GO:0004721|GO:0004725|GO:0016787|GO:0004725	eyes absent 1 homolog (Drosophila)	Eya1	0.016177	-1.80941
1424395_at	7.94942	7.83961	8.28529	8.45591	8.63247	8.26616	8.15715	7.98438	8.0286	7.7975	7.75996	7.23004	8.10893	8.43239	8.45482	7.37056	8.0455	7.38394	Mm.272847	GO:0006516|GO:0006516|GO:0004067|GO:0004067	asparaginase like 1	Asrgl1	0.0155428	-1.80962
1433727_at	9.86866	9.91825	9.94162	11.594	11.3532	11.4576	10.3887	10.0198	10.4786	10.6768	10.7137	10.4432	10.0304	9.80382	10.2211	10.1713	9.83154	9.79417	Mm.293696	GO:0005975|GO:0008152|GO:0009341|GO:0003824|GO:0004565|GO:0016787|GO:0016798|GO:0043169	cDNA sequence BC038479	BC038479	0.00144719	-1.81134
1424735_at	7.86465	8.0934	8.17941	9.21529	9.1599	9.05755	8.56661	8.37734	8.48077	8.59729	8.54596	7.71787	8.96908	8.59745	8.22144	8.31179	8.53661	8.22634	Mm.37395	GO:0006810|GO:0006810|GO:0005743|GO:0016020|GO:0016021|GO:0005743|GO:0016020|GO:0005215|GO:0005488|GO:0005509|GO:0005488|GO:0005509	solute carrier family 25 (mitochondrial carrier, phosphate carrier), member 25	Slc25a25	0.0411731	-1.81153
1448724_at	6.78652	6.69951	6.894	6.86413	6.99759	6.67178	6.90384	6.9155	6.76851	6.23431	6.21674	5.50519	6.94394	6.51501	7.07854	5.87921	5.66429	5.7225	Mm.4592	GO:0001558|GO:0007205|GO:0007242|GO:0009968|GO:0005886|GO:0005515	cytokine inducible SH2-containing protein	Cish	0.0291499	-1.81389
1417343_at	8.90211	9.036	8.99809	8.85464	8.76578	8.91605	8.90966	8.92449	8.13582	8.22504	7.99672	7.73576	8.74527	8.86323	8.15007	7.5516	7.91277	7.59067	Mm.208287	GO:0006810|GO:0006811|GO:0005615|GO:0016020|GO:0016021|GO:0016021|GO:0005216	FXYD domain-containing ion transport regulator 6	Fxyd6	0.00436312	-1.8146
1455455_at	7.56757	7.37783	7.82087	8.12423	8.42488	8.44279	8.1046	8.08174	7.72805	7.50826	7.82287	7.07937	7.88366	7.57932	7.85532	7.00554	7.65992	7.59274	Mm.119926	GO:0005975|GO:0030259|GO:0016740|GO:0016758|GO:0030246	glycosyltransferase 28 domain containing 2	Glt28d2	0.0227436	-1.81563
1421698_a_at	4.83296	5.31846	4.66735	8.22911	7.72694	8.00922	4.85143	5.36261	4.88972	6.86239	7.49358	7.02468	6.02032	5.84224	5.34438	5.80604	5.94852	5.51029	Mm.329196	GO:0006817|GO:0007155|GO:0007519|GO:0030198|GO:0005578|GO:0005581|GO:0005615|GO:0005737|GO:0005198|GO:0005198	procollagen, type XIX, alpha 1	Col19a1	0.0225427	-1.81698
1458183_at	6.57146	7.0824	7.05434	7.80487	7.60812	7.85993	7.01426	6.90355	7.00076	7.09258	6.78523	6.80054	6.68613	6.16669	6.96716	6.47891	6.69256	6.29316	Mm.255825		RIKEN cDNA 2810039B14 gene	2810039B14Rik	0.00234967	-1.82116
1441174_a_at	7.22685	7.55216	7.61075	7.84327	7.82837	7.78302	7.38387	7.58167	6.67586	7.15963	6.43521	7.26437	7.78019	7.86074	7.93178	7.36803	7.45934	6.68272	Mm.131951	GO:0006508|GO:0007155|GO:0006508|GO:0007155|GO:0016020|GO:0016020|GO:0004222|GO:0008237|GO:0008270|GO:0004222	leishmanolysin-like (metallopeptidase M8 family)	Lmln	0.0296354	-1.82153
1454683_at	7.59381	7.958	7.58539	8.03021	7.47616	7.77642	8.00625	7.58169	7.17948	6.48596	6.9469	7.25331	7.32926	7.33105	7.29736	6.81073	6.58472	6.13586	Mm.288714	GO:0006376|GO:0006396|GO:0005681|GO:0003723	splicing factor, arginine/serine-rich 8	Sfrs8	0.0344263	-1.82202
1421096_at	10.1076	9.98635	9.88056	12.109	11.9282	12.2601	10.0477	9.86204	10.2204	11.1634	11.3862	11.1495	10.3088	10.0817	10.3454	11.1433	11.5208	10.7812		GO:0006810|GO:0006811|GO:0006816|GO:0005886|GO:0005887|GO:0016020|GO:0016021|GO:0005216|GO:0005262|GO:0005509|GO:0015279	transient receptor potential cation channel, subfamily C, member 1	Trpc1	0.00213342	-1.8227
1433626_at	4.39192	4.1972	3.84174	5.56695	5.74237	5.62018	4.15545	4.17422	4.19052	4.97134	4.79971	4.56014	4.17555	4.1405	4.16241	5.6625	5.21312	6.08324	Mm.55289	GO:0007596|GO:0017121|GO:0016020|GO:0016021|GO:0005509|GO:0017128	phospholipid scramblase 4	Plscr4	0.00264116	-1.82274
1440932_at	5.86048	5.80682	5.63398	8.52271	7.67726	8.31188	6.36451	6.22298	6.21191	7.08605	7.46362	7.34769	6.57452	6.33759	7.31505	7.32927	7.14091	6.13865		GO:0006334|GO:0007001|GO:0000786|GO:0005634|GO:0005694|GO:0003677			0.0348427	-1.82956
1419637_s_at	10.7327	10.7164	10.4968	10.6518	10.0994	10.4704	9.74068	10.4203	9.44741	9.32575	9.4768	9.80254	9.77578	10.0079	8.66952	10.4586	7.84249	7.78655	Mm.390641	GO:0005576|GO:0005179	RIKEN cDNA 4833420G17 gene	4833420G17Rik	0.0153853	-1.83045
1452393_at	7.01688	6.92203	6.83613	7.52448	7.3981	7.51747	7.08921	7.11313	6.6651	6.89303	6.8117	6.097	6.64551	6.73398	7.52542	7.46152	7.67164	7.27939	Mm.387725		expressed sequence AI597013	AI597013	0.0264667	-1.83966
1433728_at	9.35977	9.42478	9.43595	11.2417	11.0194	11.2241	9.76862	9.50492	9.96299	10.3524	10.3919	10.1002	9.71973	9.57633	9.16962	9.94716	9.66381	9.39049	Mm.293696	GO:0005975|GO:0008152|GO:0009341|GO:0003824|GO:0004565|GO:0016787|GO:0016798|GO:0043169	cDNA sequence BC038479	BC038479	0.00161361	-1.84068
1419068_at	10.7488	10.989	11.0516	12.4756	12.0561	12.2719	11.0556	10.7181	11.0585	11.3737	11.3583	11.4266	11.5045	10.7559	11.053	10.9844	10.5734	10.5179	Mm.288639	GO:0006810|GO:0006897|GO:0008150|GO:0015031|GO:0005575|GO:0003674|GO:0003677|GO:0005515|GO:0008270|GO:0046872	RAB guanine nucleotide exchange factor (GEF) 1	Rabgef1	0.00199658	-1.84253
1453633_a_at	6.55318	6.61933	6.20487	6.43062	6.81607	6.72264	6.13553	6.6404	6.2776	5.90306	6.06007	5.35722	6.0341	5.52851	6.12629	5.71929	6.00596	5.86766	Mm.294120	GO:0008150|GO:0005575|GO:0003674|GO:0005515|GO:0008270|GO:0046872	ring finger protein 41	Rnf41	0.0219631	-1.8442
1418789_at	5.1323	5.09336	5.67562	8.95034	8.98191	9.31905	5.69666	5.67286	5.50144	8.33158	8.45064	7.81756	6.4998	5.62988	6.46288	7.94353	8.26786	7.77127	Mm.279765	GO:0007417|GO:0005856|GO:0016013|GO:0016020|GO:0003779|GO:0005515	syntrophin, gamma 2	Sntg2	0.017708	-1.84528
1419067_a_at	10.5591	10.7015	10.6658	12.1881	11.746	11.9172	10.715	10.5815	10.8201	10.9244	10.9964	11.278	11.0344	10.5138	10.6904	10.5904	10.0496	10.2523	Mm.288639	GO:0006810|GO:0006897|GO:0008150|GO:0015031|GO:0005575|GO:0003674|GO:0003677|GO:0005515|GO:0008270|GO:0046872	RAB guanine nucleotide exchange factor (GEF) 1	Rabgef1	0.00623532	-1.84568
1433817_at	10.5568	10.513	10.7799	11.9211	11.8429	11.9885	10.8301	10.5795	10.6634	11.3432	10.7534	10.9988	11.0512	10.4189	10.9079	11.1513	11.0803	11.0055	Mm.141230	GO:0008152|GO:0008654|GO:0008152|GO:0016020|GO:0016021|GO:0003841|GO:0008415|GO:0016740|GO:0008415|GO:0016740|GO:0003841	1-acylglycerol-3-phosphate O-acyltransferase 3	Agpat3	0.00734384	-1.84767
1419513_a_at	6.68159	6.58484	6.12751	4.97631	5.51896	5.33405	6.17064	6.00205	6.38658	4.22154	4.51673	4.43306	6.03311	6.09241	6.27702	4.59834	3.83113	4.27192	Mm.261453	GO:0000074|GO:0007242|GO:0035023|GO:0043123|GO:0050875|GO:0005622|GO:0004871|GO:0005085|GO:0005089|GO:0005515	ect2 oncogene	Ect2	0.00821354	-1.84804
1416387_at	9.90054	9.75513	10.0402	10.6157	10.4777	10.7933	10.0206	9.99378	9.99302	9.90803	9.77535	9.54435	9.75074	9.54612	10.4089	9.80187	9.81934	9.81237	Mm.22682	GO:0016301|GO:0016308|GO:0016308	phosphatidylinositol-4-phosphate 5-kinase, type II, gamma	Pip5k2c	0.00319685	-1.84847
1433742_at	8.77596	8.60005	8.55392	8.86633	8.45078	8.96343	8.64136	8.49906	8.5245	7.7279	7.98581	7.90736	8.2845	7.72451	8.56769	8.06159	8.26521	8.25286	Mm.260722	GO:0006355|GO:0003677|GO:0003700	ankyrin repeat domain 15	Ankrd15	0.00711888	-1.84867
1450144_at	9.37212	9.64861	9.63504	10.5703	10.3811	10.5979	9.69488	9.611	9.66072	9.57452	9.64436	9.66734	9.61649	8.84069	9.61428	9.07134	9.17525	9.22524	Mm.5092	GO:0005615|GO:0016021|GO:0004872|GO:0004872|GO:0005529|GO:0005529	phospholipase A2 receptor 1	Pla2r1	0.000271247	-1.85024
1425138_at	11.1022	11.1737	11.8334	14.7426	14.7277	14.7426	12.0809	11.2875	12.199	13.8519	13.9267	13.7621	12.8087	11.3938	12.7426	13.3623	12.5601	12.3239	Mm.59151	GO:0007168|GO:0007267|GO:0007589|GO:0007601|GO:0007601|GO:0007602|GO:0031282|GO:0050896|GO:0007168|GO:0007267|GO:0007589|GO:0007601|GO:0005509|GO:0008048|GO:0008048|GO:0030249|GO:0005509|GO:0008048	guanylate cyclase activator 1B	Guca1b	4.89868e-05	-1.85405
1416674_at	3.52182	3.66839	3.60679	5.00967	4.52511	4.80901	3.595	3.48621	3.58311	3.98999	3.7957	3.88327	4.42732	3.67626	3.74083	3.68446	3.6862	3.63059	Mm.4860	GO:0006464|GO:0006470|GO:0007155|GO:0007185|GO:0006470|GO:0005615|GO:0005886|GO:0005887|GO:0016020|GO:0016021|GO:0016020|GO:0016021|GO:0004721|GO:0004725|GO:0004727|GO:0004872|GO:0005001|GO:0016787|GO:0004721|GO:0004872	protein tyrosine phosphatase, receptor type, U	Ptpru	0.0041544	-1.85524
1424964_at	4.50085	4.60672	4.39822	6.07127	5.75783	6.05077	4.71722	4.41472	4.71466	5.19724	5.2794	4.72654	4.43689	3.8748	4.62273	4.70208	4.70345	4.71287	Mm.294263	GO:0007242|GO:0007601|GO:0050896|GO:0007603|GO:0005625|GO:0005929|GO:0004872	retinitis pigmentosa 1 homolog (human)	Rp1h	0.0111088	-1.85604
1428352_at	4.92365	4.98296	5.25955	8.40619	8.21509	8.57193	5.63376	5.10944	4.80851	7.5153	7.24158	7.75939	4.82399	4.80382	4.71221	7.97458	8.71589	6.41807	Mm.24215	GO:0008150|GO:0005575|GO:0003674	arrestin domain containing 2	Arrdc2	0.0079735	-1.85615
1436698_x_at	6.64586	7.12947	7.08477	6.58835	6.41467	6.69385	6.96444	7.14457	6.78719	5.70289	6.0645	5.24898	7.2769	7.61914	7.77866	5.60955	4.95808	4.46963	Mm.34379	GO:0016020|GO:0016021	cDNA sequence BC054438	BC054438	0.0231633	-1.85768
1427345_a_at	2.29447	2.25659	2.54328	3.90221	3.76121	3.74648	2.69417	2.70292	2.24074	3.00974	2.96462	2.7204	2.37606	2.67877	2.31619	3.05924	3.50513	2.83319	Mm.368982	GO:0006629|GO:0008202|GO:0000166|GO:0004062|GO:0008146|GO:0016740|GO:0017067|GO:0008146	sulfotransferase family 1A, phenol-preferring, member 1	Sult1a1	0.000913877	-1.87261
1443134_at	8.57881	8.59819	8.41108	8.6205	8.57579	8.19404	8.70599	8.31304	8.47516	8.0381	7.2432	7.3895	9.29953	8.91357	9.44188	7.8791	7.53946	7.44572	Mm.131653		RIKEN cDNA A930005G22 gene	A930005G22Rik	0.0314835	-1.87451
1446274_at	3.42509	3.37429	3.28734	4.08244	4.33043	4.59788	3.21864	3.4082	3.32351	3.34605	3.50787	3.41729	3.36823	3.13259	3.30703	3.43305	3.4187	3.343	Mm.9086	GO:0006810|GO:0015711|GO:0015728|GO:0005624|GO:0005887|GO:0016020|GO:0016021|GO:0016021|GO:0005215|GO:0005386|GO:0015130|GO:0015293|GO:0015355	solute carrier family 16 (monocarboxylic acid transporters), member 1	Slc16a1	0.00425144	-1.88319
1437994_x_at	9.53556	9.68271	9.58518	9.31806	9.36986	9.26249	9.39428	9.53864	9.43313	8.35541	8.3716	8.4773	9.5481	9.58684	9.37697	8.37504	8.09394	8.12051	Mm.334193	GO:0005634|GO:0003677	mesoderm induction early response 1, family member 2	Mier2	4.91735e-05	-1.88604
1422809_at	12.3811	12.3977	12.2991	12.6302	12.7659	13.1497	12.4597	12.4423	12.2522	11.7015	11.926	12.1606	12.2881	12.11	12.4615	11.8079	11.467	10.7051	Mm.309296	GO:0006810|GO:0006836|GO:0006886|GO:0006887|GO:0007242|GO:0017156|GO:0019933|GO:0030073|GO:0045202|GO:0005515|GO:0008270|GO:0017137|GO:0046872|GO:0005515|GO:0008270	regulating synaptic membrane exocytosis 2	Rims2	0.0108382	-1.89113
1454727_at	8.22731	7.7223	8.1479	7.88162	8.22825	8.22599	7.91347	7.96541	7.85934	7.0233	7.38209	7.16519	7.74841	8.0661	7.83433	7.38893	7.24133	6.94364	Mm.26632		expressed sequence AI173486	AI173486	0.00404895	-1.89443
1438214_at	7.36714	7.30747	7.36416	7.14163	7.28401	6.98275	7.01245	6.92634	6.91467	6.20781	6.02517	6.39801	7.03664	6.73972	6.87556	5.97244	6.68231	6.91224	Mm.30466	GO:0001501|GO:0006350|GO:0006355|GO:0006366|GO:0006607|GO:0045892|GO:0005622|GO:0005634|GO:0005634|GO:0003676|GO:0003677|GO:0003700|GO:0005515|GO:0008270|GO:0016564|GO:0043565|GO:0046872	trichorhinophalangeal syndrome I (human)	Trps1	0.00259793	-1.89974
1435727_s_at	6.08902	5.95306	6.17387	7.66515	8.08733	8.07635	6.27357	6.26692	6.52057	6.80195	7.29146	6.94901	5.76491	5.56206	6.47381	7.54109	7.00709	7.58561	Mm.33207	GO:0008150|GO:0030835|GO:0031529|GO:0051017|GO:0030835|GO:0031529|GO:0051017|GO:0001725|GO:0005856|GO:0005925|GO:0015629|GO:0001725|GO:0005925|GO:0003674|GO:0003779|GO:0003785|GO:0008270|GO:0046872|GO:0051015|GO:0003785|GO:0051015	LIM domain and actin binding 1	Lima1	0.00984488	-1.9037
1455275_at	6.13391	6.38578	6.77758	7.761	8.0016	7.93855	5.977	5.87789	6.99115	7.40047	6.98798	6.5159	7.06023	6.61159	5.60067	5.76909	6.13243	6.07727	Mm.45103		RIKEN cDNA E530001K10 gene	E530001K10Rik	0.0246432	-1.90828
1417324_at	9.5243	9.58455	9.52049	10.8862	10.514	10.6277	9.64503	9.39373	9.36664	9.62092	9.69947	9.87786	9.62959	9.23819	9.75434	9.83474	9.45993	9.4301	Mm.9287	GO:0006468|GO:0006468|GO:0007242|GO:0045075|GO:0048515|GO:0005856|GO:0015630|GO:0015630|GO:0016020|GO:0000166|GO:0000287|GO:0004672|GO:0004674|GO:0004674|GO:0004674|GO:0004713|GO:0005515|GO:0005515|GO:0005524|GO:0005524|GO:0008017|GO:0008017|GO:0016301|GO:0016740|GO:0019902|GO:0046872|GO:0000287|GO:0004672	microtubule associated serine/threonine kinase 2	Mast2	0.00213528	-1.9228
1417457_at	7.72447	7.96748	7.87409	6.92201	7.33159	7.08945	7.8316	7.95075	7.68169	6.21941	6.5292	5.74425	7.598	7.56253	7.71633	6.12293	6.18558	6.10233	Mm.222228	GO:0000079|GO:0000910|GO:0007049|GO:0007051|GO:0007127|GO:0008283|GO:0048015|GO:0051301|GO:0007049|GO:0004693|GO:0016301|GO:0016538	CDC28 protein kinase regulatory subunit 2	Cks2	0.0209927	-1.93196
1424834_s_at	3.68346	3.07468	3.53236	4.48532	4.71183	5.07995	3.76729	2.88217	3.63765	3.89171	3.7828	3.74383	3.03701	3.73424	4.19751	3.1438	4.50103	4.78042	Mm.393003	GO:0006810|GO:0006811|GO:0006812|GO:0006816|GO:0007165|GO:0005783|GO:0005886|GO:0016020|GO:0016021|GO:0004872|GO:0005216|GO:0005220|GO:0005261|GO:0005262|GO:0005509|GO:0008095|GO:0015085	inositol 1,4,5-triphosphate receptor 2	Itpr2	0.00597086	-1.93579
1438511_a_at	8.09867	7.70851	7.69398	7.28366	7.81503	7.25268	7.19998	7.37596	7.4161	6.15412	6.66063	6.67727	7.51325	7.64869	7.8808	6.75369	6.80203	6.38807	Mm.29811	GO:0007049|GO:0005634|GO:0005737|GO:0005515|GO:0030295	RIKEN cDNA 1190002H23 gene	1190002H23Rik	0.0190394	-1.93605
1441706_at	11.1249	11.1234	10.9209	11.1501	10.9756	11.1733	10.8459	10.9962	10.8282	9.91457	10.0771	10.4453	10.3658	10.7674	10.9405	9.98618	9.95585	10.0028	Mm.325499	GO:0006810|GO:0007156|GO:0016337|GO:0016338|GO:0006183|GO:0006228|GO:0006241|GO:0005886|GO:0016020|GO:0005215|GO:0005488|GO:0004550|GO:0005524	Down syndrome cell adhesion molecule-like 1	Dscaml1	0.00484431	-1.93725
1443552_at	6.04348	5.8714	6.30856	6.96985	8.00232	7.40572	6.67202	6.24942	6.21618	6.59449	6.58182	6.33091	7.28934	6.39618	6.04748	5.9539	5.76994	5.94715	Mm.54220		RIKEN cDNA E230008N13 gene	E230008N13Rik	0.0371582	-1.94112
1446899_at	5.07361	5.34375	4.1625	5.84744	5.04786	5.71239	4.95918	4.90142	4.42084	4.20141	4.68834	4.8447	5.39553	5.08146	5.17385	4.71138	4.9102	4.90474					0.0380166	-1.94227
1420730_a_at	6.38959	6.37238	6.73099	7.35387	7.55024	7.29538	6.3703	6.44371	6.24988	6.58689	6.3549	6.36887	5.92387	6.3573	6.48079	6.10324	5.80473	6.16187		GO:0007275|GO:0007283|GO:0030154	t-complex protein 11	Tcp11	0.000862989	-1.94928
1455877_a_at	7.61418	7.65575	7.98053	8.03771	7.9546	8.03601	7.40525	7.75009	7.66294	7.07704	7.35732	6.70375	7.36008	7.09122	7.56695	7.28236	7.08673	7.04913	Mm.186390	GO:0006417|GO:0006445|GO:0008150|GO:0005737|GO:0005737|GO:0003674|GO:0003723|GO:0008270|GO:0046872	nanos homolog 1 (Drosophila)	Nanos1	0.00729989	-1.9499
1458417_at	4.46369	4.58111	4.59922	5.27072	6.11283	5.42474	4.62192	4.20776	4.61577	4.8166	4.63875	4.44017	4.56782	4.2398	4.45501	5.10581	5.39419	4.61143	Mm.277906	GO:0006350|GO:0006355|GO:0016568|GO:0005634|GO:0005506|GO:0008270|GO:0016491|GO:0016702|GO:0046872	jumonji domain containing 1B	Jmjd1b	0.0258672	-1.96009
1450761_s_at	10.1496	10.3392	10.3108	10.7861	10.8152	11.2725	10.7625	10.4485	10.2993	9.92078	9.99931	10.0363	10.2468	10.0135	10.522	9.79436	9.49991	8.68559	Mm.309296	GO:0006810|GO:0006836|GO:0006886|GO:0006887|GO:0007242|GO:0017156|GO:0019933|GO:0030073|GO:0045202|GO:0005515|GO:0008270|GO:0017137|GO:0046872|GO:0005515|GO:0008270	regulating synaptic membrane exocytosis 2	Rims2	0.00380022	-1.96225
1423862_at	7.59458	7.94806	8.22207	9.53904	9.63794	9.40488	8.05575	7.90667	8.50862	8.94449	8.76889	7.94582	9.09275	8.81951	7.70345	8.24078	8.23017	8.04145	Mm.34351	GO:0008270|GO:0046872|GO:0008270	pleckstrin homology domain containing, family F (with FYVE domain) member 2	Plekhf2	0.0365277	-1.96458
1416778_at	5.9252	5.91085	5.5349	7.17508	6.63833	7.47532	6.07431	5.88914	6.10729	5.92073	6.52497	5.90692	5.86896	5.88814	5.89865	5.91457	5.8946	5.57692	Mm.398690	GO:0005829|GO:0001786|GO:0005515|GO:0008289	serum deprivation response	Sdpr	0.0371929	-1.97069
1418003_at	5.76507	5.82764	6.08028	5.65574	6.07587	6.24299	6.55503	5.84275	6.02797	4.78469	5.43379	4.81913	6.43056	6.59566	6.49073	5.47381	5.51143	4.91538	Mm.29811	GO:0007049|GO:0005634|GO:0005737|GO:0005515|GO:0030295	RIKEN cDNA 1190002H23 gene	1190002H23Rik	0.0232659	-1.97109
1434603_at	10.6901	10.5958	10.6776	11.3818	11.1607	11.4895	10.6387	10.624	10.2261	10.1207	10.3036	10.6586	10.6402	10.3318	11.2491	10.4858	10.5019	10.1156	Mm.206238	GO:0006350|GO:0006355|GO:0006366|GO:0000119|GO:0005634|GO:0004872	thyroid hormone receptor associated protein 2	Thrap2	0.00605592	-1.97661
1436646_at	7.56737	7.00082	7.1347	7.16091	6.68211	7.06779	7.03599	6.98	7.7232	6.02036	5.5814	6.35302	7.25339	6.8686	6.54724	5.44998	5.6176	6.86546	Mm.400261		Transcribed locus		0.021069	-1.97978
1458669_at	5.52474	5.6048	5.43187	5.7355	5.49181	6.26953	5.49009	5.58971	5.48601	4.50725	4.82203	5.20595	5.47673	6.00257	6.66681	5.57239	4.72958	5.29621	Mm.384682		Transcribed locus		0.0320525	-1.98234
1450504_a_at	10.9619	11.0715	11.2199	12.3813	12.409	12.4424	11.0729	11.0125	11.009	11.6691	11.3377	11.2569	11.5586	11.2771	11.1508	11.3594	11.6795	11.4058	Mm.141230	GO:0008152|GO:0008654|GO:0008152|GO:0016020|GO:0016021|GO:0003841|GO:0008415|GO:0016740|GO:0008415|GO:0016740|GO:0003841	1-acylglycerol-3-phosphate O-acyltransferase 3	Agpat3	0.00147711	-1.98578
1429791_at	5.20825	5.27916	5.77991	9.74774	9.0703	9.39173	5.48018	5.05717	6.21559	8.29802	8.51473	8.42505	7.11781	5.78214	6.51953	7.67622	7.61733	6.49808			RIKEN cDNA A930004D18 gene	A930004D18Rik	0.00851824	-1.98709
1437122_at	3.68618	3.66982	3.63707	4.56027	4.53453	4.59541	3.44396	3.82027	3.13895	3.58572	3.66333	3.45527	3.64493	3.47342	3.97507	3.66334	3.6424	3.75393	Mm.257460	GO:0000074|GO:0001836|GO:0006915|GO:0006916|GO:0006916|GO:0006959|GO:0008285|GO:0042981|GO:0043066|GO:0043524|GO:0005634|GO:0005739|GO:0005741|GO:0005783|GO:0005829|GO:0016020|GO:0016021|GO:0005515|GO:0005515|GO:0042802|GO:0046982	B-cell leukemia/lymphoma 2	Bcl2	9.50622e-05	-1.99349
1439846_at	7.08356	7.73129	7.99134	7.74046	7.43049	7.54227	6.58227	7.36348	7.06078	6.43123	6.37644	6.90138	7.57627	6.93674	6.6487	5.31191	6.80013	6.72115		GO:0000122|GO:0006350|GO:0006355|GO:0045944|GO:0006355|GO:0006357|GO:0005622|GO:0005634|GO:0003676|GO:0003677|GO:0003677|GO:0003700|GO:0003700|GO:0003714|GO:0008270|GO:0046872|GO:0003677|GO:0003700	Kruppel-like factor 12	Klf12	0.0061704	-2.00193
1451653_a_at	10.3248	10.4193	10.3006	10.7872	10.4158	10.5823	10.4986	10.1564	10.3411	9.55666	9.50457	9.71969	10.7279	10.1997	10.6658	9.39839	8.9605	9.15324	Mm.252406		RIKEN cDNA 4930430E16 gene	4930430E16Rik	0.00133444	-2.00202
1457807_at	2.59348	2.8381	2.76876	3.91466	3.73149	4.13296	2.7971	2.85551	2.78656	2.78709	2.84671	3.13596	2.80247	2.5115	3.41441	2.86002	2.66327	2.7926	Mm.312945	GO:0006048|GO:0005770|GO:0005793|GO:0005794|GO:0016020|GO:0004343|GO:0008080|GO:0008415|GO:0016740|GO:0004343	Glucosamine-phosphate N-acetyltransferase 1	Gnpnat1	0.00317883	-2.00433
1434611_at	8.82625	8.88218	8.97501	10.7827	10.6511	10.9447	9.12037	8.934	9.04503	9.85349	9.75519	9.73175	9.01287	8.51351	9.32861	9.35499	9.03573	9.32565	Mm.379272	GO:0006512|GO:0008150|GO:0005575|GO:0003674|GO:0005515|GO:0008270|GO:0016874|GO:0046872	ring finger protein 123	Rnf123	0.00039957	-2.01764
1455876_at	10.3833	10.4504	10.4252	10.2368	10.4459	10.3173	10.3839	10.4646	9.59185	9.41804	8.80736	9.72584	10.4366	10.3687	10.558	9.33003	9.17473	8.78117	Mm.258893	GO:0006810|GO:0006811|GO:0006814|GO:0006820|GO:0006820|GO:0016020|GO:0016021|GO:0016020|GO:0005452|GO:0015293|GO:0015380|GO:0031402|GO:0005452	solute carrier family 4, sodium bicarbonate cotransporter, member 7	Slc4a7	0.0213382	-2.02265
1442242_at	7.48342	7.32679	7.10001	8.72837	8.15829	8.46152	7.83129	6.92659	7.55409	7.45517	7.39236	7.42746	7.66277	7.09195	7.42359	6.96753	7.08314	6.54202	Mm.134068	GO:0003824	expressed sequence C79127	C79127	0.0034767	-2.03411
1452243_at	8.6362	9.18745	9.50085	13.0214	13.0026	12.8999	8.79575	7.86995	8.8858	12.0964	12.2264	11.5272	10.9093	7.87846	9.59973	11.8322	11.6805	11.5617	Mm.68170	GO:0006810|GO:0006811|GO:0006813|GO:0006813|GO:0008076|GO:0016020|GO:0016021|GO:0016020|GO:0016021|GO:0005216|GO:0005242|GO:0005244|GO:0005267|GO:0030955|GO:0005242	potassium inwardly-rectifying channel, subfamily J, member 14	Kcnj14	0.00930629	-2.03445
1423452_at	7.00125	6.85288	7.38824	8.98661	8.8262	8.6638	7.33024	6.95069	7.38546	7.86016	8.08484	7.4418	7.54145	7.24607	7.26687	7.10207	7.29205	7.2722	Mm.25559	GO:0006468|GO:0006468|GO:0006915|GO:0006917|GO:0006917|GO:0007243|GO:0007243|GO:0006468|GO:0006915|GO:0006917|GO:0007243|GO:0005634|GO:0005634|GO:0015629|GO:0005634|GO:0000166|GO:0004672|GO:0004674|GO:0004674|GO:0004713|GO:0005524|GO:0005524|GO:0016301|GO:0016740|GO:0004672|GO:0004674	serine/threonine kinase 17b (apoptosis-inducing)	Stk17b	0.0080452	-2.04193
1434817_s_at	6.7384	6.23327	6.179	6.4068	6.27394	5.95227	6.09694	7.03232	5.8976	5.24735	5.62594	4.66939	6.18051	7.51022	6.3285	5.10728	5.11108	5.34372	Mm.196275		RIKEN cDNA 4930535B03 gene	4930535B03Rik	0.0290428	-2.04217
1425506_at	10.3821	10.2188	10.392	10.8782	10.8803	10.9022	10.3799	10.2071	10.6502	9.60505	9.86081	10.0983	11.2231	10.3527	10.7825	9.02675	8.77389	8.92754	Mm.393572	GO:0006468|GO:0007010|GO:0005856|GO:0000166|GO:0000287|GO:0004672|GO:0004674|GO:0004687|GO:0004871|GO:0005509|GO:0005516|GO:0005524|GO:0016301|GO:0016740|GO:0046872	myosin, light polypeptide kinase	Mylk	0.00193478	-2.04511
1443988_at	8.20322	8.25254	7.34217	8.29748	7.34609	7.93479	7.90953	7.50954	6.82742	6.57326	6.72054	7.1839	7.38105	7.18324	7.43231	6.92057	6.47512	7.31717	Mm.392436	GO:0006350|GO:0006355|GO:0006397|GO:0008380|GO:0006350|GO:0005634|GO:0005654|GO:0005634|GO:0000166|GO:0003676|GO:0003713|GO:0003723|GO:0005515	RNA binding motif protein 39	Rbm39	0.0359952	-2.04706
1424650_at	8.77264	8.93998	9.05091	10.4093	10.7092	10.5443	9.21734	8.8494	9.35948	9.44776	9.78737	9.2988	9.83894	9.18029	9.30995	8.90167	8.73752	8.84527	Mm.71015	GO:0006118|GO:0006457|GO:0006950|GO:0045454|GO:0006118|GO:0006457|GO:0005615|GO:0005783|GO:0005788|GO:0005783|GO:0003756|GO:0009055|GO:0015035|GO:0016853|GO:0030612|GO:0003756|GO:0009055	protein disulfide isomerase associated 5	Pdia5	0.00346981	-2.06045
1423636_at	8.37032	8.75313	8.84996	8.78718	8.77876	7.86908	8.86025	8.58098	8.80861	7.72496	7.4929	7.0881	9.07667	8.86531	8.1771	6.93346	7.13848	7.4989	Mm.155573	GO:0006508|GO:0006810|GO:0016020|GO:0004197|GO:0004872|GO:0005215	WD repeat domain 31	Wdr31	0.0431657	-2.06053
1429325_at	7.22948	7.21417	7.05654	7.31631	6.94523	7.29741	7.14066	7.02999	6.89736	6.47	5.83637	6.10937	6.98891	7.13442	6.76609	6.43335	6.2398	6.37979		GO:0006412|GO:0005622|GO:0005840|GO:0003735	WD repeat domain 51B	Wdr51b	0.00883478	-2.06728
1425637_at	9.12811	9.11189	9.09446	10.355	9.68557	10.2047	9.14935	8.79908	9.22207	8.83845	9.11779	9.13507	9.31505	9.08935	9.50042	8.50408	8.59699	8.54024					0.0094149	-2.07241
1459664_at	9.53466	9.55505	9.21463	9.65374	9.3134	9.09762	9.49938	9.20334	9.35906	8.19767	8.13477	8.53306	9.36589	9.01943	9.46048	8.06127	7.74163	7.89323	Mm.155573	GO:0006508|GO:0006810|GO:0016020|GO:0004197|GO:0004872|GO:0005215	WD repeat domain 31	Wdr31	0.00635872	-2.09423
1452975_at	2.57229	2.72966	2.51197	7.97769	7.93157	8.68057	2.64811	2.49154	2.47483	6.64606	7.41776	7.32311	2.65773	2.06569	2.54792	7.55659	6.56891	6.3903	Mm.29125	GO:0008150|GO:0005575|GO:0003674|GO:0008483|GO:0016740|GO:0030170	alanine-glyoxylate aminotransferase 2-like 1	Agxt2l1	0.0358408	-2.09599
1425654_a_at	4.6882	5.41892	5.32446	6.2641	6.8923	6.62808	5.47381	4.97595	5.19772	5.31979	5.41451	5.81341	6.15719	4.98491	4.74191	6.88501	5.58545	6.48947	Mm.33207	GO:0008150|GO:0030835|GO:0031529|GO:0051017|GO:0030835|GO:0031529|GO:0051017|GO:0001725|GO:0005856|GO:0005925|GO:0015629|GO:0001725|GO:0005925|GO:0003674|GO:0003779|GO:0003785|GO:0008270|GO:0046872|GO:0051015|GO:0003785|GO:0051015	LIM domain and actin binding 1	Lima1	0.0103563	-2.11246
1442190_at	7.68695	7.8546	7.3496	9.32809	8.62171	9.07238	7.57399	6.90143	7.6387	7.83863	7.77252	8.15416	7.56727	6.66973	8.03864	7.16428	7.24869	6.97411					0.0102831	-2.12229
1427271_at	7.71011	7.63542	7.85093	8.27136	8.95947	8.1351	7.95976	7.67385	7.70026	7.64803	7.50197	6.93817	8.24815	7.90416	8.43958	8.37127	8.67654	8.60927	Mm.239355	GO:0008150|GO:0005575|GO:0005622|GO:0003674|GO:0003676|GO:0005515|GO:0008270	zinc finger and BTB domain containing 44	Zbtb44	0.0309124	-2.13256
1450997_at	7.16727	7.07974	7.5811	9.24211	9.08469	9.29639	7.56536	7.25362	7.36585	7.9902	8.5117	7.81164	7.77472	7.30743	7.5945	7.1979	7.775	7.5223	Mm.25559	GO:0006468|GO:0006468|GO:0006915|GO:0006917|GO:0006917|GO:0007243|GO:0007243|GO:0006468|GO:0006915|GO:0006917|GO:0007243|GO:0005634|GO:0005634|GO:0015629|GO:0005634|GO:0000166|GO:0004672|GO:0004674|GO:0004674|GO:0004713|GO:0005524|GO:0005524|GO:0016301|GO:0016740|GO:0004672|GO:0004674	serine/threonine kinase 17b (apoptosis-inducing)	Stk17b	0.00734217	-2.14833
1457884_at	7.61331	6.88644	6.92308	8.25976	7.89152	7.97818	6.05085	6.89109	6.79658	6.85223	7.06412	6.87553	6.85207	6.56965	7.11914	5.94572	5.79168	7.12858			RIKEN cDNA 4732496C06 gene	4732496C06Rik	0.00101853	-2.16224
1450162_at	7.72803	8.3134	8.30688	9.08225	9.2495	9.19189	8.24905	8.09349	8.20135	7.99526	8.43953	7.74213	8.57392	8.39211	7.57392	7.82067	8.10471	7.41949	Mm.151308	GO:0006350|GO:0006355|GO:0005622|GO:0005634|GO:0003676|GO:0005515|GO:0008270|GO:0046872	D4, zinc and double PHD fingers, family 3	Dpf3	0.00600055	-2.16681
1456144_at	8.0227	7.79799	7.97747	7.53146	6.81347	7.41324	7.93405	8.05705	7.9503	6.05311	5.90044	6.45389	8.13385	7.92716	8.12197	6.61814	6.89902	6.69663		GO:0005634|GO:0005635|GO:0000166|GO:0005524|GO:0017111	region containing RIKEN cDNA 9630020C08 gene; neuron navigator 3	LOC676640	0.0156741	-2.16882
1423861_at	8.55675	8.62431	8.44323	9.59688	9.69724	9.67232	8.48855	8.54531	8.88304	8.50804	8.81535	8.24639	8.99415	8.80417	9.01417	8.48004	8.04095	8.37909	Mm.34351	GO:0008270|GO:0046872|GO:0008270	pleckstrin homology domain containing, family F (with FYVE domain) member 2	Plekhf2	0.00247975	-2.19196
1422159_at	11.487	11.4166	11.3786	11.5154	11.1109	11.6473	11.2988	11.3834	11.2492	10.3133	10.1835	10.3722	11.4849	11.6183	11.7232	10.5474	10.2697	9.98701	Mm.87155	GO:0007601|GO:0050896|GO:0050906|GO:0004721|GO:0004722|GO:0005506|GO:0005509|GO:0016787|GO:0030145|GO:0046872	protein phosphatase, EF hand calcium-binding domain 2	Ppef2	0.00265993	-2.19599
1436994_a_at	11.9824	11.9267	11.9648	12.6715	13.2872	12.5622	12.2465	11.9466	12.1521	11.7047	11.8676	11.4871	12.5146	11.9384	12.2335	11.6705	11.9551	12.2081	Mm.193539	GO:0006334|GO:0007001|GO:0016584|GO:0006813|GO:0006814|GO:0015991|GO:0030317|GO:0030641|GO:0006334|GO:0006810|GO:0006812|GO:0008152|GO:0015672|GO:0000786|GO:0005634|GO:0005694|GO:0005887|GO:0005890|GO:0000786|GO:0005634|GO:0016020|GO:0016021|GO:0003677|GO:0003677|GO:0005515|GO:0005391|GO:0003677|GO:0000166|GO:0003824|GO:0005524|GO:0015077|GO:0015662|GO:0016787|GO:0016820	histone cluster 1, H1c	Hist1h1c	0.0100754	-2.225
1438073_at	7.35607	7.38446	7.12688	8.64895	8.60381	8.84259	7.06077	7.05964	7.23253	7.59648	7.72328	7.29332	7.15977	6.6993	7.43946	7.07826	6.91416	7.14295	Mm.297666	GO:0007275|GO:0009966|GO:0016020|GO:0005515	sprouty homolog 3 (Drosophila)	Spry3	0.00139426	-2.23574
1437371_at	7.14509	7.31934	7.58524	8.55441	8.40655	7.98984	7.79437	7.65992	7.33958	7.53746	7.33467	6.58503	7.44264	7.09307	8.00742	7.27984	7.21328	7.85832	Mm.156633	GO:0008150|GO:0005575|GO:0003674|GO:0005529	RIKEN cDNA 9930021J17 gene	9930021J17Rik	0.025526	-2.24163
1449530_at	8.65113	8.5821	8.48109	8.4075	8.50176	8.43167	8.2489	8.39951	8.13453	7.19892	6.9646	7.67974	8.57904	8.60099	9.06184	7.74353	8.01329	8.38935	Mm.30466	GO:0001501|GO:0006350|GO:0006355|GO:0006366|GO:0006607|GO:0045892|GO:0005622|GO:0005634|GO:0005634|GO:0003676|GO:0003677|GO:0003700|GO:0005515|GO:0008270|GO:0016564|GO:0043565|GO:0046872	trichorhinophalangeal syndrome I (human)	Trps1	0.00536445	-2.24371
1452865_at	6.66367	7.16272	7.05097	7.59269	7.51869	7.19653	6.16149	6.63548	6.30372	5.79819	6.3896	6.61753	7.59304	6.97537	7.1124	6.56981	5.94663	6.05586	Mm.17757	GO:0005515	leucine rich repeat containing 27	Lrrc27	0.0128446	-2.24627
1425505_at	9.42731	9.26589	9.70675	10.2739	10.2297	10.4561	9.9389	9.5282	10.295	9.02544	9.20005	9.22732	10.8583	9.60372	10.2304	8.41121	8.51023	8.30269	Mm.33360	GO:0006468|GO:0007010|GO:0005856|GO:0000166|GO:0000287|GO:0004672|GO:0004674|GO:0004687|GO:0004871|GO:0005509|GO:0005516|GO:0005524|GO:0016301|GO:0016740|GO:0046872	myosin, light polypeptide kinase	Mylk	0.0002385	-2.24846
1429273_at	4.75331	4.77012	5.19605	3.8443	4.60346	4.40723	4.88972	5.29814	4.85775	2.83515	3.71549	2.79489	4.54326	4.83352	4.88178	3.89103	2.60292	2.80826	Mm.335020	GO:0030514|GO:0005576|GO:0005515	BMP-binding endothelial regulator	Bmper	0.0360642	-2.24984
1429662_at	7.88406	7.93923	7.70807	9.34816	8.8474	9.28471	7.97412	7.55562	7.65118	7.75981	7.98306	8.22192	8.34013	7.74024	8.23762	7.71498	7.32474	7.63205	Mm.383235		spermatogenesis associated 1	Spata1	0.00474567	-2.25297
1454713_s_at	2.72464	2.70499	2.67024	4.3533	3.44055	4.00325	2.69503	2.70281	2.67972	2.67368	2.90888	2.69864	2.6867	2.64353	2.69869	2.69034	2.63747	2.64808	Mm.18603	GO:0006519|GO:0006520|GO:0006547|GO:0006548|GO:0006548|GO:0019752|GO:0042423|GO:0004398|GO:0004398|GO:0004398|GO:0016829|GO:0016829|GO:0016831|GO:0016831	histidine decarboxylase	Hdc	0.013218	-2.25318
1456981_at	5.89346	5.84548	5.88634	6.29986	5.84717	6.32998	5.67445	5.7507	6.05719	4.9002	5.12448	4.93605	5.08064	5.42395	5.57117	5.21829	5.22716	5.62068	Mm.69380	GO:0016021	transmembrane channel-like gene family 7	Tmc7	0.00236911	-2.25338
1455428_at	9.44554	9.24843	9.07657	9.62562	9.41785	9.78849	9.21785	9.25827	9.06838	8.39838	8.64442	8.26322	8.84508	8.7109	9.43812	8.26438	8.21761	8.45153	Mm.225649		RIKEN cDNA A930008G19 gene	A930008G19Rik	0.00161328	-2.25842
1448904_at	11.4066	11.4607	11.5251	12.6966	12.5809	12.5067	11.5628	11.4073	11.5736	11.5285	11.5689	11.1395	11.7201	11.6808	11.9228	10.9531	10.975	10.5917	Mm.258484	GO:0008150|GO:0005576|GO:0005125	DNA segment, Chr 6, Wayne State University 176, expressed	D6Wsu176e	0.00131784	-2.26962
1453110_at	7.92136	7.59561	7.51384	7.66507	7.58052	7.82326	7.57167	7.57637	6.93231	6.48016	6.50845	6.5052	7.26072	7.49469	7.3711	6.75314	6.53297	6.67393		GO:0006412|GO:0005622|GO:0005840|GO:0003735	WD repeat domain 51B	Wdr51b	7.6762e-05	-2.28418
1427287_s_at	4.50561	4.24991	3.96224	5.59708	5.12362	5.81469	4.43775	4.47989	4.54407	4.25377	4.36056	4.33597	4.45921	4.40758	5.11939	4.48528	4.72566	4.84985	Mm.7800	GO:0006810|GO:0006811|GO:0006812|GO:0006816|GO:0007165|GO:0006811|GO:0006816|GO:0005783|GO:0005886|GO:0016020|GO:0016021|GO:0016020|GO:0005783|GO:0016021|GO:0004872|GO:0005216|GO:0005220|GO:0005261|GO:0005262|GO:0005509|GO:0008095|GO:0015085|GO:0004872|GO:0005216|GO:0005220|GO:0005262	inositol 1,4,5-triphosphate receptor 2	Itpr2	0.00443372	-2.28949
1422612_at	9.43069	9.47307	9.49868	13.2768	12.926	13.0731	9.73028	9.62478	9.33035	11.8446	11.8849	11.9562	9.65433	9.32235	10.0098	11.8274	11.9523	11.7349	Mm.255848	GO:0000074|GO:0006006|GO:0006096|GO:0046835|GO:0005741|GO:0016020|GO:0000166|GO:0003824|GO:0004396|GO:0005524|GO:0016301|GO:0016740|GO:0004396	hexokinase 2	Hk2	0.000361108	-2.29221
1422974_at	8.75699	8.82333	9.11941	9.05473	9.43826	9.11014	8.88364	8.76971	8.68311	7.93031	8.11033	7.94692	9.27986	9.15255	8.59584	7.8098	7.82263	6.8653	Mm.244235	GO:0006259|GO:0009166|GO:0005615|GO:0005624|GO:0016020|GO:0016021|GO:0000166|GO:0008253|GO:0008270|GO:0016787|GO:0016788|GO:0046872|GO:0048503	5' nucleotidase, ecto	Nt5e	0.000816152	-2.30567
1420425_at	10.2295	10.3748	10.1531	8.23973	7.93358	8.14273	9.96378	10.1484	9.68337	6.52551	7.16224	6.99844	9.19398	9.47464	9.67971	6.25288	6.37852	7.22194	Mm.4800	GO:0000122|GO:0001701|GO:0001892|GO:0001893|GO:0006350|GO:0006355|GO:0006418|GO:0045165|GO:0005622|GO:0005634|GO:0003676|GO:0003677|GO:0003700|GO:0004812|GO:0005524|GO:0008270|GO:0046872	PR domain containing 1, with ZNF domain	Prdm1	0.00459549	-2.31329
1416101_a_at	11.7053	11.7345	12.0647	12.8267	13.2248	12.8617	12.3469	11.9832	12.0677	12.0171	11.9077	11.3409	12.669	12.03	12.338	11.5195	12.0266	12.0268	Mm.193539	GO:0006334|GO:0007001|GO:0016584|GO:0006813|GO:0006814|GO:0015991|GO:0030317|GO:0030641|GO:0006334|GO:0006810|GO:0006812|GO:0008152|GO:0015672|GO:0000786|GO:0005634|GO:0005694|GO:0005887|GO:0005890|GO:0000786|GO:0005634|GO:0016020|GO:0016021|GO:0003677|GO:0003677|GO:0005515|GO:0005391|GO:0003677|GO:0000166|GO:0003824|GO:0005524|GO:0015077|GO:0015662|GO:0016787|GO:0016820	histone cluster 1, H1c	Hist1h1c	0.00771079	-2.32281
1424118_a_at	11.2331	10.2933	11.4026	12.9173	13.0539	13.2063	11.7849	10.6913	10.5102	11.5715	12.5215	11.4361	11.3198	11.112	9.31578	11.7088	9.30746	11.32	Mm.272969	GO:0007049|GO:0007067|GO:0051301|GO:0000775|GO:0005634	spindle pole body component 25 homolog (S. cerevisiae)	Spbc25	0.0258265	-2.32322
1431174_at	4.691	4.84483	5.79366	10.7257	10.3026	10.5281	5.862	5.23992	6.68822	9.00984	9.49008	9.40444	9.7239	8.54024	9.50467	8.5002	8.34456	7.69933	Mm.134224		RIKEN cDNA A930036K24 gene	A930036K24Rik	0.00316136	-2.32517
1425208_at	6.15209	5.95685	6.96431	7.13311	7.61205	6.63384	6.01415	6.04885	6.00227	6.09402	5.63927	5.94991	5.28982	6.3785	4.32884	5.46163	6.49797	4.95213	Mm.154109	GO:0006357|GO:0005634|GO:0016563	limb-bud and heart	Lbh	0.0169576	-2.34881
1439764_s_at	6.24978	6.73335	6.3489	6.32973	6.11197	6.26907	6.64992	6.18166	6.24426	5.19596	4.57541	5.22333	6.55765	6.32931	6.66982	5.93632	5.3393	6.07067	Mm.294740	GO:0006417|GO:0006445|GO:0000166|GO:0003676|GO:0003723|GO:0003676	insulin-like growth factor 2 mRNA binding protein 2	Igf2bp2	0.00499959	-2.35984
1444502_at	5.35614	5.32906	5.37949	6.31241	5.8382	6.58178	5.72242	5.62815	5.10676	4.98918	5.1291	4.88694	5.31249	5.09865	6.27233	5.11744	5.01508	5.26059	Mm.52275	GO:0006412|GO:0006412|GO:0005739|GO:0005739|GO:0008135|GO:0016740|GO:0016874|GO:0016884|GO:0017068|GO:0016874|GO:0017068|GO:0008135	PET112-like (yeast)	Pet112l	0.00554486	-2.3659
1432003_a_at	7.83152	8.15962	8.42175	8.32466	8.29902	8.17417	7.45927	8.26512	8.03815	7.39974	7.11798	6.54305	6.97193	6.87373	6.58425	6.74345	7.30279	7.2366	Mm.294120	GO:0008150|GO:0005575|GO:0003674|GO:0005515|GO:0008270|GO:0046872	ring finger protein 41	Rnf41	0.00828168	-2.37132
1456905_at	8.6603	8.87674	8.67194	10.6047	10.2791	10.8544	8.90361	8.41862	8.97635	9.15792	8.99425	9.82958	9.8082	8.76353	9.55676	8.62756	8.54997	7.62471		GO:0005975|GO:0016020|GO:0016021|GO:0003831|GO:0003945|GO:0004461|GO:0008378|GO:0016740|GO:0016757|GO:0030145|GO:0046872	coiled-coil domain containing 24	Ccdc24	0.0147974	-2.3819
1434202_a_at	4.8861	4.98093	5.8153	9.25275	9.74953	10.3556	6.42671	5.71602	6.37145	8.24132	8.79159	8.56319	7.25526	6.70016	6.35809	8.14607	8.44757	8.38934			cDNA sequence BC055107	BC055107	0.0245297	-2.38487
1422944_a_at	4.84113	5.22866	4.89704	6.93821	7.09466	7.09339	5.15666	5.01544	5.051	6.27256	5.65482	5.42101	5.24799	5.04973	4.84889	5.59821	5.20208	5.2498	Mm.308690	GO:0016043|GO:0030036|GO:0003676|GO:0003779|GO:0004522|GO:0017048	diaphanous homolog 3 (Drosophila)	Diap3	0.00829655	-2.39378
1436926_at	9.6515	9.47518	9.75898	11.6053	11.5548	10.984	9.99243	9.83378	10.0572	10.3336	10.45	9.56856	10.4339	9.51529	10.5768	9.86659	9.98716	9.93902	Mm.235550	GO:0006350|GO:0006355|GO:0006605|GO:0005634|GO:0003677|GO:0003700|GO:0003707|GO:0004872|GO:0004879|GO:0005496|GO:0008270|GO:0016439|GO:0043565|GO:0046872	estrogen related receptor, beta	Esrrb	0.0206654	-2.40157
1417953_at	11.5444	11.4861	11.7209	13.1375	13.2999	13.0152	11.7021	11.4334	11.6835	11.9429	11.9983	11.7157	12.2257	11.8245	11.8048	11.4261	11.3904	10.947	Mm.258484	GO:0008150|GO:0005576|GO:0005125	DNA segment, Chr 6, Wayne State University 176, expressed	D6Wsu176e	0.000450234	-2.40363
1456834_at	6.71095	7.05384	6.69113	6.49962	6.75145	6.54917	6.08051	6.81761	7.10913	5.33328	5.1706	5.46855	5.73322	6.64159	7.21191	5.72233	5.67804	5.10508	Mm.287609	GO:0006512|GO:0042787|GO:0000151|GO:0016020|GO:0016021|GO:0004842|GO:0005515|GO:0008270|GO:0016874|GO:0046872	IBR domain containing 2	Ibrdc2	0.000382378	-2.42156
1425734_a_at	6.15497	5.99174	6.05088	5.80396	5.97384	5.93417	6.45534	6.02823	6.65369	4.6994	4.57455	4.59462	5.4262	5.75182	5.09194	5.40517	5.25409	5.22928			coiled-coil domain containing 77	Ccdc77	3.73727e-05	-2.4303
1440605_at	8.33519	8.31797	8.78743	10.3675	10.7409	10.5983	8.65267	8.80993	8.94945	9.59629	9.52934	8.70702	8.80343	8.74986	8.60215	7.92047	8.87017	8.47638	Mm.134230	GO:0000902|GO:0007601|GO:0051017|GO:0015629|GO:0003779|GO:0030674|GO:0051015	fascin homolog 2, actin-bundling protein, retinal (Strongylocentrotus purpuratus)	Fscn2	0.0134627	-2.44755
1428683_at	5.86821	4.62427	6.0263	6.26352	5.80917	6.18005	4.84262	6.17147	5.99628	5.1276	5.06135	4.15864	5.40929	5.1861	4.80938	5.08909	6.92503	4.86989	Mm.119185		RIKEN cDNA A930016P21 gene	A930016P21Rik	0.0190578	-2.46521
1451210_at	11.4667	11.4583	11.7574	11.214	11.4331	11.1573	11.5534	11.7495	11.6568	10.2043	9.95623	9.73334	12.0714	11.96	11.8574	9.59396	9.17074	9.06566	Mm.28873	GO:0005615|GO:0016020|GO:0016021|GO:0016021|GO:0008195|GO:0008195|GO:0016787	phosphatidic acid phosphatase type 2c	Ppap2c	0.00123313	-2.46829
[truncated: 59 more rows]

## Sheet: Ingenuity
© 2000-2014 Ingenuity Systems, Inc. All rights reserved.
[truncated: 2,639 more rows]
